# Supplementary material for: Activation of Nrf2 in the liver is associated with stress resistance mediated by suppression of the growth hormone-regulated STAT5b transcription factor
Source: PLoS One. 2018 Aug 16;13(8):e0200004. doi: 10.1371/journal.pone.0200004 (PMC6095522; doi:10.1371/journal.pone.0200004)
Supplement: S1 File — Contains 1) list of probesets and genes in the Nrf2 biomarker, 2) description of biosets from chemical treatment experiments that activate or suppress Nrf2 and STAT5b discussed in this study, and 3) genes that are mapped nearest to the location of Nrf2 binding peaks from 4 published mouse ChIP-seq datasets. (XLSX) [file pone.0200004.s001.xlsx]

## Sheet: Nrf2 Biomarker Genes
Symbol	EntrezGene ID	Description	Imported ID	Fold Change	Rank
Cbr3	109857	carbonyl reductase 3	1427912_at	57.311	1
Gstm3	14864	glutathione S-transferase, mu 3	1427473_at	39.0506	2
Cyp2a5	13087	cytochrome P450, family 2, subfamily a, polypeptide 5	1422230_s_at	21.1381	3
Ces2c	234671	carboxylesterase 2C	1424245_at	11.7312	4
Nqo1	18104	NAD(P)H dehydrogenase, quinone 1	1423627_at	11.2569	5
Srxn1	76650	sulfiredoxin 1 homolog (S. cerevisiae)	1451680_at	10.7307	6
Gstm3	14864	glutathione S-transferase, mu 3	1427474_s_at	9.5808	7
Meig1	104362	meiosis expressed gene 1	1423410_at	7.4295	8
Srxn1	76650	sulfiredoxin 1 homolog (S. cerevisiae)	1426875_s_at	5.1744	9
Gstm4	14865	glutathione S-transferase, mu 4	1424835_at	4.9446	10
Ces1g	12623	carboxylesterase 1G	1449486_at	4.397	11
Txnrd1	50493	thioredoxin reductase 1	1424486_a_at	4.3302	12
Pgd	110208	phosphogluconate dehydrogenase	1438627_x_at	4.3287	13
Lyve1	114332	lymphatic vessel endothelial hyaluronan receptor 1	1429379_at	4.1433	14
Cd36	12491	CD36 antigen	1423166_at	3.4386	15
Gstm2	14863	glutathione S-transferase, mu 2	1416411_at	3.3223	16
Cd36	12491	CD36 antigen	1450883_a_at	3.301	17
Abcc3	76408	ATP-binding cassette, sub-family C (CFTR/MRP), member 3	1428988_at	3.1588	18
Pgd	110208	phosphogluconate dehydrogenase	1423706_a_at	3.0478	19
Slc48a1	67739	solute carrier family 48 (heme transporter), member 1	1450410_a_at	2.9565	20
Pgd	110208	phosphogluconate dehydrogenase	1436771_x_at	2.9017	21
Pgd	110208	phosphogluconate dehydrogenase	1437380_x_at	2.9008	22
Htatip2	53415	HIV-1 tat interactive protein 2, homolog (human)	1451814_a_at	2.8909	23
Ugdh	22235	UDP-glucose dehydrogenase	1416308_at	2.8881	24
Gsr	14782	glutathione reductase	1421816_at	2.8878	25
Cmah	12763	cytidine monophospho-N-acetylneuraminic acid hydroxylase	1428043_a_at	-2.7314	26
Slc48a1	67739	solute carrier family 48 (heme transporter), member 1	1450409_a_at	2.7054	27
Tsc22d1	21807	TSC22 domain family, member 1	1454758_a_at	-2.5349	28
Tsc22d1	21807	TSC22 domain family, member 1	1425742_a_at	-2.4441	29
Txnrd1	50493	thioredoxin reductase 1	1424487_x_at	2.435	30
Cds2	110911	CDP-diacylglycerol synthase (phosphatidate cytidylyltransferase) 2	1454891_at	2.2956	31
Arpp19	59046	cAMP-regulated phosphoprotein 19	1450685_at	2.2866	32
Car3	12350	carbonic anhydrase 3	1460256_at	-2.2822	33
Abcg5	27409	ATP-binding cassette, sub-family G (WHITE), member 5	1419393_at	2.2821	34
Hes6	55927	hairy and enhancer of split 6 (Drosophila)	1436050_x_at	-2.2514	35
Tsc22d1	21807	TSC22 domain family, member 1	1454971_x_at	-2.2405	36
Gsr	14782	glutathione reductase	1421817_at	2.206	37
Grina	66168	glutamate receptor, ionotropic, N-methyl D-aspartate-associated protein 1 (glutamate binding)	1417423_at	2.1854	38
1425918_at	NA		1425918_at	-2.0721	39
Txnrd1	50493	thioredoxin reductase 1	1421529_a_at	2.0524	40
Lyve1	114332	lymphatic vessel endothelial hyaluronan receptor 1	1453128_at	2.045	41
2310044G17Rik	217732	RIKEN cDNA 2310044G17 gene	1424914_at	2.0272	42
Arpp19	59046	cAMP-regulated phosphoprotein 19	1422609_at	1.995	43
1456132_x_at	NA		1456132_x_at	-1.9599	44
Cds2	110911	CDP-diacylglycerol synthase (phosphatidate cytidylyltransferase) 2	1434256_s_at	1.955	45
Cds2	110911	CDP-diacylglycerol synthase (phosphatidate cytidylyltransferase) 2	1418795_at	1.9422	46
Ppfibp2	19024	PTPRF interacting protein, binding protein 2 (liprin beta 2)	1417801_a_at	1.9392	47
Tsc22d1	21807	TSC22 domain family, member 1	1433899_x_at	-1.9306	48
Ikbkg	16151	inhibitor of kappaB kinase gamma	1454690_at	1.9185	49
Cds2	110911	CDP-diacylglycerol synthase (phosphatidate cytidylyltransferase) 2	1438957_x_at	1.902	50
Cds2	110911	CDP-diacylglycerol synthase (phosphatidate cytidylyltransferase) 2	1418794_at	1.8591	51
Slc35d1	242585	solute carrier family 35 (UDP-glucuronic acid/UDP-N-acetylgalactosamine dual transporter), member D1	1433595_at	1.8553	52
Nudt7	67528	nudix (nucleoside diphosphate linked moiety X)-type motif 7	1431302_a_at	-1.8484	53
Arpp19	59046	cAMP-regulated phosphoprotein 19	1422608_at	1.8202	54
Igf1	16000	insulin-like growth factor 1	1437401_at	-1.8045	55
C8a	230558	complement component 8, alpha polypeptide	1428012_at	-1.7908	56
Strbp	20744	spermatid perinuclear RNA binding protein	1426411_a_at	1.7874	57
1417497_at	NA		1417497_at	-1.7504	58
Cmah	12763	cytidine monophospho-N-acetylneuraminic acid hydroxylase	1421214_at	-1.7311	59
Grina	66168	glutamate receptor, ionotropic, N-methyl D-aspartate-associated protein 1 (glutamate binding)	1436297_a_at	1.7282	60
Dnajc12	30045	DnaJ (Hsp40) homolog, subfamily C, member 12	1417441_at	1.7192	61
Sc5d	235293	sterol-C5-desaturase (fungal ERG3, delta-5-desaturase) homolog (S. cerevisae)	1451457_at	-1.7014	62
Dexi	58239	dexamethasone-induced transcript	1460174_at	-1.6974	63
Ubap1	67123	ubiquitin-associated protein 1	1423185_a_at	1.6902	64
1448735_at	NA		1448735_at	-1.6609	65
Ubap1	67123	ubiquitin-associated protein 1	1450893_a_at	1.6452	66
Car3	12350	carbonic anhydrase 3	1449434_at	-1.6292	67
Hexa	15211	hexosaminidase A	1449024_a_at	1.599	68
Sc5d	235293	sterol-C5-desaturase (fungal ERG3, delta-5-desaturase) homolog (S. cerevisae)	1424709_at	-1.5967	69
Ifitm3	66141	interferon induced transmembrane protein 3	1423754_at	-1.5381	70
Igf1	16000	insulin-like growth factor 1	1419519_at	-1.5259	71
Ikbkg	16151	inhibitor of kappaB kinase gamma	1450161_at	1.5241	72
Cyp4v3	102294	cytochrome P450, family 4, subfamily v, polypeptide 3	1417070_at	-1.5189	73
Pdcd4	18569	programmed cell death 4	1418840_at	-1.5101	74
Akr1a1	58810	aldo-keto reductase family 1, member A1 (aldehyde reductase)	1430124_x_at	1.5044	75

## Sheet: Nearest genes to Nrf2 peaks
GSM2076703/GSM2076704 Overlaping genes	GSM1944624/GSM1944626/GSM1944628 Overlaping genes	Hirotsu et al NAR 2012 DEM treated Hepa1c (Nrf2 ChIP-seq only)	Malhotra et al NAR 2012 KEAP1mutant sample	Nrf2 Biomarker	All ChIP-seq genes and Nrf2 biomarker intersection
0610005C13Rik	0610005C13Rik	March7	March10	1417497_at (Cp)	Abcc3
1190002N15Rik	0610038B21Rik	1110034G24Rik	Sept14	1425918_at (?)	Abcg5
1500009L16Rik	1110032F04Rik	1700016C15Rik	1110037F02Rik	1448735_at (Cp)	Akr1a1
1600002D24Rik	1110037F02Rik	1700086D15Rik	1600015I10Rik	1456132_x_at (Tsc22d1)	Cbr3
1700020M21Rik	1110051M20Rik	1700112E06Rik	1700029P11Rik	2310044G17Rik (Cipc)	Cd36
1700028I16Rik	1190002N15Rik	1810011O10Rik	1700034O15Rik	Abcc3	Cds2
1700030F04Rik	1600002D24Rik	1810013L24Rik	2300009A05Rik	Abcg5	Ces1g
1700060C16Rik	1600002H07Rik	2010111I01Rik	2810459M11Rik	Akr1a1	Cipc
1700099I09Rik	1600010M07Rik	4930430F08Rik	3110062M04Rik	Arpp19	Cyp4v3
1700112H15Rik	1700001K23Rik	5730508B09Rik	4930503B20Rik	C8a	Gsr
1810013L24Rik	1700011L22Rik	9930021J03Rik	4932438A13Rik	Car3	Gstm2
2010111I01Rik	1700012A03Rik	Aacs	5730508B09Rik	Cbr3	Gstm3
2210408F21Rik	1700016C15Rik	Abcb6	8430408G22Rik	Cd36	Gstm4
2210417A02Rik	1700016G22Rik	Abcc1	9530003J23Rik	Cds2	Hexa
2310001H17Rik	1700017B05Rik	Abcc4	A430033K04Rik	Ces1g	Htatip2
2310005E17Rik	1700017L05Rik	Abcc5	A530064D06Rik	Ces2c	Igf1
2310069B03Rik	1700019C18Rik	Abhd12	Aadacl2	Cmah	Ikbkg
2410089E03Rik	1700019G24Rik	Abi1	Aarsd1	Cyp2a5	Nqo1
2410141K09Rik	1700020M21Rik	Acacb	Abca17	Cyp4v3	Nudt7
2610005L07Rik	1700028I16Rik	Acap2	Abca8a	Dexi	Pgd
4732491K20Rik	1700029H14Rik	Aco2	Abca8b	Dnajc12	Ppfibp2
4921525O09Rik	1700030F04Rik	Actl7b	Abcb10	Grina	Slc35d1
4930402F11Rik	1700036G14Rik	Acyp1	Abcb9	Gsr	Slc48a1
4930430F08Rik	1700091H14Rik	Adam23	Abcc10	Gstm2	Srxn1
4930447J18Rik	1700095J12Rik	Adamtsl4	Abcc3	Gstm3	Tsc22d1
4930452A19Rik	1700101I11Rik	Adat2	Abcg5	Gstm4	Txnrd1
4930503B20Rik	1700112H15Rik	Adcy1	Abcg8	Hes6	Ubap1
4930511A08Rik	1700123M08Rik	Adcy7	Abhd2	Hexa	Ugdh
4930517M08Rik	1810010D01Rik	Add3	Abi2	Htatip2
4930579F01Rik	1810010H24Rik	Adh7	Abi3bp	Ifitm3
4931440J10Rik	1810013L24Rik	Adk	Acaa2	Igf1
4932411N23Rik	2010111I01Rik	Ado	Acad8	Ikbkg
4933400L20Rik	2210408F21Rik	Aga	Acadm	Lyve1
4933433H22Rik	2210414B05Rik	Agl	Acbd7	Meig1
5031426D15Rik	2210417A02Rik	Ahr	Accsl	Nqo1
5330411J11Rik	2210420H20Rik	Aip	Acox1	Nudt7
5430425K12Rik	2310001H17Rik	Ak5	Acox2	Pdcd4
5430437J10Rik	2310069B03Rik	Akap6	Acoxl	Pgd
5430440P10Rik	2610507B11Rik	Akap7	Acsf2	Ppfibp2
6820431F20Rik	3110002H16Rik	Akr1c14	Actr10	Sc5d
7420700N18Rik	4833415N18Rik	Akr1e1	Acyp2	Slc35d1
8030442B05Rik	4833427F10Rik	Akt3	Adam21	Slc48a1
8430430B14Rik	4921509O07Rik	Aktip	Adamts18	Srxn1
9430020K01Rik	4921525O09Rik	Aldh1a1	Adamts5	Strbp
A230001M10Rik	4930401O12Rik	Alox5ap	Adcy8	Tsc22d1
A330032B11Rik	4930430F21Rik	Als2	Adcy9	Txnrd1
A530013C23Rik	4930432J09Rik	Ampd3	Adcyap1	Ubap1
A730085K08Rik	4930445N18Rik	Angel1	Adh5	Ugdh
A830010M20Rik	4930447J18Rik	Ankrd16	Adh6a
A830052D11Rik	4930459C07Rik	Ankrd44	Adh7
A930005H10Rik	4930467K11Rik	Anxa1	Adhfe1
A930018P22Rik	4930473A02Rik	Aox1	Adora1
AA414768	4930478L05Rik	Apip	Adora3
AA536875	4930487H11Rik	Appbp2	Adrb1
Abca8b	4930503B20Rik	Appl2	Adrb3
Abcb6	4930512J16Rik	Arap2	Adss
Abcc1	4930515G16Rik	Arhgap18	Aebp2
Abcc12	4930517M08Rik	Arhgap5	Aff4
Abcc4	4930519G04Rik	Arhgdib	Afg3l1
Abcd2	4930524O08Rik	Asb3	Afg3l2
Abr	4930526H09Rik	Asf1a	Afp
Acaca	4930552P12Rik	Asgr1	Agbl4
Aco2	4930554I06Rik	Atf1	Agk
Acsf2	4930556M19Rik	Atg16l2	Agtr1b
Acvr2a	4930563H07Rik	Atl2	Ahr
Adam12	4930564C03Rik	Atp1b1	AI593442
Adamts5	4930572O03Rik	Atp5g3	Aif1
Adamtsl1	4931440F15Rik	Avpi1	Aim2
Adgb	4932411N23Rik	Avpr1a	Aimp1
Adgrl3	4932416H05Rik	Axin2	Akirin2
Adh7	4933400A11Rik	B230118H07Rik	Akr1c6
Agl	4933404K13Rik	B3galnt2	Akt3
Ahctf1	4933412E24Rik	B3gnt2	Aldh1a1
Ahnak	4933427D06Rik	Bbs5	Aldh2
Akap13	5330411J11Rik	Bbs9	Aldh3a1
Akap6	5430434I15Rik	Bcar3	Aldh3a2
Akirin2	5430437J10Rik	Bet1	Alg11
Akr1a1	6030408B16Rik	Bfsp2	Alox5ap
Akr1c14	6430531B16Rik	Blvrb	Als2
Alcam	8430423G03Rik	Bmp4	Amigo1
Aldh1a3	9130230L23Rik	Bmp6	Amy1
Aldh2	9330111N05Rik	Bmp8a	Amz2
Aldh3a1	9430069I07Rik	Bmper	Angpt4
Ampd3	9530080O11Rik	Bmpr1a	Angptl1
Ank3	A230028O05Rik	Bre	Angptl2
Ankar	A330008L17Rik	Bri3bp	Angptl6
Ankrd11	A330015K06Rik	Btbd3	Ank2
Ankrd33b	A330032B11Rik	Bud31	Ankar
Ankrd55	A530013C23Rik	C77080	Ankrd1
Aox1	A530064D06Rik	Cachd1	Ankrd23
Apob	A630010A05Rik	Cacna1d	Ankrd9
App	A830052D11Rik	Cacna1e	Ano3
Arc	A930003A15Rik	Cacna2d3	Ano4
Arfgap2	A930007I19Rik	Cap2	Anxa11
Arhgap32	AA414768	Capn7	Anxa4
Arhgdib	Abca1	Car2	Aox3
Arhgef12	Abca8b	Casp6	Ap1s1
Arhgef18	Abcc1	Cat	Ap1s3
Arntl	Abcc2	Cbr3	Apaf1
Arrdc3	Abcc3	Ccdc90b	Apcdd1
Arsi	Abcc4	Ccl1	Aph1a
Asb4	Abcc5	Ccnt2	Aph1c
Ascc2	Abhd12	Cd247	Appl1
Asgr2	Abhd3	Cd302	Aqp4
Atf1	Abhd8	Cd34	Aqr
Atic	Abi1	Cd3g	Arfgef2
Atp2b1	Abl1	Cdh11	Arfrp1
Atp2c1	Abr	Cdh2	Arhgap28
Atp6v1b2	Aco2	Cdh9	Arhgap6
Atp6v1c1	Acod1	Cdkn2b	Arl3
Atxn1	Acot12	Cdkn3	Arl4c
AU019990	Acot7	Cds2	Arl6ip5
AU023762	Acoxl	Cep68	Armc1
Aven	Acss2os	Cep70	Armc9
Avl9	Acta1	Chic2	Arpc1b
B330016D10Rik	Acta2	Chn2	Arpc2
B3galt2	Acvr2a	Chordc1	Arsi
Bace2	Adam10	Chpt1	Asb1
Bard1	Adgrl3	Cilp2	Asl
Basp1	Adipor2	Cited2	Atad5
BC026585	Adk	Ckap2l	Atf1
Bcl6	Adm	Clcn1	Atg10
Bhlhe41	Ado	Cldn3	Atg4b
Bmper	Adora2a	Cln5	Atic
Bmpr1a	Adra1a	Clstn1	Atl3
Bmpr1b	Adrb2	Cltc	Atox1
Bnipl	Adrm1	Cntn1	Atp2a1
Bre	Afg3l2	Cntnap5a	Atp6v0c
Brinp3	Aggf1	Coil	Atp6v0e2
Btbd35f23	Agl	Col4a1	Atp6v1c2
Btbd35f27	Agpat4	Colec10	Atp6v1e2
C730002L08Rik	Agtr1b	Commd6	Atp8a2
C77080	Ahctf1	Coq7	Atp9a
Cachd1	Ahi1	Coro7	Atp9b
Cacna1a	Ahr	Cox6c	Atxn3
Cacng6	AI314180	Cpne8	AU015228
Calcoco1	AI413582	Cpt1a	B3galt5
Cald1	Aicda	Cr1l	B3gnt6
Camk1d	Aig1	Creg1	Bag3
Car1	Aip	Creld1	Bahd1
Car8	Akap13	Cryz	Bard1
Cat	Akap6	Cstb	Bbx
Cbr3	Akip1	Cstf2t	BC003331
Ccdc88a	Akirin1	Ctsb	BC005537
Ccdc93	Akr1a1	Ctso	BC016579
Ccl1	Akr1b8	Cutc	BC028528
Cd2	Akr1c13	Cxcl5	Bcas1
Cdc42bpa	Alas1	Cyp39a1	Bcl2l15
Cdc42bpg	Alcam	Cyth3	Bcl9
Cdk19	Aldh2	D1Ertd622e	Bco2
Cdkn2a	Aldoa	D630023F18Rik	Bcs1l
Cdkn2b	Aldoart2	Daam2	Bivm
Cdrt4os1	Alox5ap	Daglb	Blm
Cds2	Alpl	Dapp1	Blvra
Cenpp	Amigo2	Dclk2	Bmp2
Ch25h	Amn1	Dcn	Bmp7
Chac2	Ampd3	Dctd	Bmpr1b
Chd2	Amph	Ddc	Bnip1
Chpf2	Ank2	Dennd4c	Boll
Chpt1	Ank3	Dhx35	Brca2
Chrm4	Ankrd11	Dhx37	Bspry
Chst1	Ankrd28	Dhx40	Btbd2
Cited2	Ankrd33b	Dhx57	Bub3
Clasp1	Ankrd44	Dlx2	Bzw1
Clca4a	Ankrd50	Dock5	C1ql4
Cldn10	Ankrd55	Dppa4	C2
Cldn34d	Anpep	Dtwd1	Cacna1d
Cldn4	Antxr1	Dtx4	Cacng7
Cmip	Antxr2	Dusp4	Calcr
Cnbp	Anxa3	Dynll2	Calcrl
Cntf	Anxa4	Dynlrb2	Calm2
Col18a1	Aox1	Ecd	Camk1
Col19a1	Apbb1ip	Ecm1	Capn12
Col28a1	Apip	Efna5	Capn7
Col4a2	Apol7d	Efnb2	Carf
Col5a2	Appbp2os	Egln3	Casd1
Coro6	Arap1	Enc1	Casp1
Cox20	Arc	Enpp5	Casp12
Cpq	Arf2	Entpd5	Cbfb
Creld1	Arhgap23	Ephx1	Cbln1
Csf1	Arhgap25	Erc2	Cbln2
Csgalnact1	Arhgap26	Esd	Cbln4
Csgalnact2	Arhgap31	Etaa1	Ccdc105
Cst6	Arhgdib	Ets1	Ccdc107
Ctdspl2	Arid1b	Ets2	Ccdc80
Ctnna1	Arid3b	Exoc6	Ccdc86
Ctsb	Arid5a	Fam102a	Ccdc88a
Ctso	Arid5b	Fam179a	Ccl6
Cxcl5	Arih2	Fam69a	Ccl9
Cyb561	Arl11	Fancl	Ccng1
Cyb5a	Arl14	Fbf1	Ccng2
Cyb5b	Arl4c	Fbxl3	Ccr6
Cyp1b1	Arl8b	Fbxo33	Ccs
Cyp2ab1	Armc2	Fdft1	Cct8
Cypt8	Armc9	Fetub	Cd207
Cystm1	Arntl	Fgd3	Cd244
D030024E09Rik	Arpc2	Fjx1	Cd300e
D16Ertd519e	Arrb1	Fkbpl	Cd300lg
D1Ertd622e	Asap1	Fnbp1	Cd40
D5Ertd579e	Asap2	Fnta	Cd68
D630003M21Rik	Ascc2	Foxa2	Cd82
D630024D03Rik	Asgr2	Foxq1	Cdadc1
D6Ertd474e	Asph	Frmd6	Cdc42ep3
D830013O20Rik	Ass1	Frmd8	Cdc42ep5
Dab2	Atf1	Fscn1	Cdca3
Dapk1	Atf3	Fth1	Cdca7l
Dars	Atf5	Ftl1	Cdh22
Dclk1	Atg7	Fuk	Cdh6
Dclk2	Atic	Fzd6	Cdk5r2
Ddc	Atp13a3	G6pdx	Cdk5rap1
Ddr2	Atp1b4	Gabarapl1	Cdk7
Deptor	Atp2a3	Gabrp	Cdkn1a
Dkk2	Atp2b1	Gas1	Cdkn1b
Dlg5	Atp5o	Gbe1	Cdkn3
Dlgap2	Atp6v0d1	Gclc	Cdx1
Dnaja2	Atp6v1a	Gclm	Cela1
Dnajb14	Atp6v1b2	Gcnt1	Cenpf
Dscr3	Atp6v1c1	Gdi2	Cep120
Dusp10	Atp8a1	Gdnf	Cep70
Dusp4	Atp8b1	Gipc2	Cep76
Dynlt1b	Atpif1	Gja1	Cep97
E030013I19Rik	Atrn	Gli2	Cetn1
E230016M11Rik	AU019990	Glycam1	Cfb
Edil3	B330016D10Rik	Golim4	Cfdp1
Eea1	B3galnt2	Golph3l	Cggbp1
Efr3a	B3galt2	Gpr161	Chd1l
Egln3	B430306N03Rik	Gpr85	Chd4
Eif3h	B4galt6	Gpt2	Chd9
Emc7	B930025P03Rik	Gria2	Chic2
Enkur	Bach1	Grid1	Chmp4b
Entpd1	Bach2	Grip2	Chrna7
Epb41l3	Bambi-ps1	Grm1	Chst5
Epha7	Basp1	Gsta3	Cisd3
Ephx1	Batf3	Gsta4	Ciz1
Eps8l3	Baz1a	Gstm1	Clasp1
Erich3	BB123696	Gstm2	Clcc1
Esd	Bbx	Gstm3	Clcf1
Eya1	BC005537	Gstm4	Clcn3
Eya3	BC025920	Gstm7	Clcn5
F3	BC031361	Gvin1	Cldn23
Faap100	Bcl2	H2-T10	Cldn4
Fads2	Bcl2l11	Hace1	Cldn6
Fam129a	Bcl3	Hbp1	Cldn8
Fam13c	Bcl6	Heca	Clec2h
Fam192a	Bdh1	Herc3	Clec5a
Fam198b	Bet1	Hes1	Clec9a
Fam69a	Bhlhe41	Hhex	Clic5
Far2	Blvrb	Hint3	Clip1
Fars2	Bod1	Hrasls	Clptm1
Fech	Bodq1	Hsd17b7	Cltc
Fetub	Bre	Htr7	Cmtm7
Fgd3	Bst1	Idh1	Cnih2
Fgfbp1	Btbd35f2	Ifit3	Cnksr3
Fmn1	Btbd35f23	Igf1	Cnn3
Fmo4	Btbd35f27	Igf2bp2	Cnot3
Fnbp1	Btbd35f7	Igfbp3	Cnpy2
Fosl2	Btg1	Igh-VJ558	Cntn1
Foxa2	Bzw1	Il33	Col14a1
Foxo1	C130026I21Rik	Insig2	Col23a1
Frk	C130060C02Rik	Ipmk	Col28a1
Fth1	C330004P14Rik	Ipo13	Col4a2
Ftl1	C330011F03Rik	Ipo9	Col4a6
Fzd5	C920009B18Rik	Irs1	Cops5
Gadd45a	Cacna1a	Irs2	Cops7a
Gadd45g	Cacng6	Itgb2	Copz2
Galk2	Cacul1	Jag1	Coro7
Galnt10	Cacybp	Kcnab1	Cotl1
Garem1	Calr4	Kcnh3	Cox7a2l
Gas2	Camk1d	Kcnh5	Cpa1
Gata3	Cap1	Kcnv1	Cpa2
Gbe1	Capg	Kdelr2	Cpb1
Gbf1	Car5a	Kif1b	Cpsf2
Gch1	Casp3	Kif26b	Crcp
Gclc	Cat	Kifap3	Creg1
Gclm	Cbl	Kitl	Crip3
Gemin6	Cbr3	Klf5	Crisp2
Gipc2	Ccdc117	Klf9	Crp
Glg1	Ccdc149	Klhdc8a	Crtc1
Gli2	Ccdc172	Klhl21	Cry1
Gli3	Ccdc185	Kras	Crybg3
Glipr1	Ccdc54	Ktn1	Cs
Glycam1	Ccdc80	Lama2	Cse1l
Gm10033	Ccdc88a	Lamc1	Csf1
Gm10248	Ccl1	Lamc2	Csf3
Gm10354	Ccl24	Laptm4b	Csn1s1
Gm10639	Ccl6	Layn	Csrnp2
Gm11201	Cct6b	Lbh	Cst12
Gm11837	Cd200r1	Lefty1	Cst8
Gm12505	Cd200r3	Lmf1	Cstb
Gm12596	Cd274	Lnx1	Ctbs
Gm12925	Cd28	Lpl	Ctnna1
Gm13034	Cd300a	Lrba	Cts8
Gm13212	Cd300ld	Lrch1	Ctsc
Gm13483	Cd36	Lrig2	Ctsk
Gm13498	Cd5l	Lrp2	Ctsz
Gm15319	Cd81	Lrp8	Ctxn2
Gm15328	Cd84	Lrrc49	Cul2
Gm16381	Cd9	Lrrc4c	Cul7
Gm16897	Cdadc1	Lypd6b	Cxcl10
Gm16973	Cdc42bpg	Lyplal1	Cxcl5
Gm17019	Cdh15	Macf1	Cxxc5
Gm17762	Cdh9	Maf	Cyb561d1
Gm19619	Cdhr3	Maff	Cyp20a1
Gm19689	Cdk14	Mafg	Cyp24a1
Gm20125	Cdk19	Magi3	Cyp2s1
Gm20491	Cdk8	Magohb	Cyp2u1
Gm21119	Cdkal1	Mamdc2	Cyp3a11
Gm21190	Cdkn2d	Man1a	Cyp3a57
Gm2694	Cds2	Maoa	Cyp3a59
Gm27162	Cdv3	Map3k1	Cyp4b1
Gm29684	Ceacam10	Map3k4	Cyp4f13
Gm29685	Cebpa	Map3k9	Cyp4f39
Gm31763	Cep192	Mapk8	Cyp4f40
Gm35725	Cgnl1	Mat2b	Cyp4v3
Gm3704	Ch25h	Matn2	Cyth3
Gm3776	Chd2	Mcoln2	D11Wsu47e
Gm38403	Chdh	Mdfic	D230025D16Rik
Gm4251	Chmp3	Megf9	Dad1
Gm4312	Chmp7	Meis1	Dap
Gm4736	Chn2	Mfsd7b	Dars
Gm5086	Chpf2	Mfsd9	Daxx
Gm5420	Chpt1	Mgmt	Dazl
Gm5803	Chsy1	Mgst2	Dbndd1
Gm5925	Cipc	Mid1	Dbt
Gm6116	Cisd2	Mkrn2	Dcaf17
Gm7008	Cited2	Mlh3	Dcaf8
Gm7168	Ckap2l	Mlycd	Dclre1c
Gm7854	Ckb	Mmadhc	Dctn2
Gm8709	Clcn1	Mmd	Ddn
Gm9758	Cldn10	Mn1	Ddx19a
Gmds	Cldn34c1	Mpeg1	Ddx19b
Gmpr	Cldn4	Mreg	Decr2
Gorab	Clec4d	Mrpl14	Defb29
Gpc1	Clec4n	Mrpl33	Defb36
Gpi1	Clec9a	Mrpl38	Det1
Gpr176	Clmp	Mrps18a	Dgki
Gsta1	Cln5	Mtap	Dhx36
Gsta2	Cltc	Mtdh	Dio3
Gsta4	Cmip	Mtmr12	Dlg5
Gstm1	Cmklr1	Muc20	Dlgap5
Gstm6	Cmtm8	Muc3	Dlx3
Gstp2	Cnksr2	Ncoa7	Dlx6
Gtpbp4	Cntf	Ndufb3	Dmc1
Gulp1	Cntnap2	Neto2	Dmrt3
Gzmk	Col19a1	Nhsl1	Dna2
H2afy3	Colgalt2	Nit2	Dnaic1
Hbb-y	Colq	Nos1ap	Dnaja4
Hbp1	Coro2a	Npnt	Dnajb12
Hcn1	Coro6	Nqo1	Dnajb4
Hdac4	Cox20	Nsd1	Dnajc5b
Hdac9	Cpb2	Nubpl	Dnase1
Herc2	Cpeb2	Nudt13	Dnm2
Herc3	Cped1	Nup88	Dok6
Hes1	Cpne2	Oasl1	Dph5
Hexa	Cradd	Oasl2	Dpp4
Hipk2	Crebbp	Oat	Dppa3
Hist1h2al	Creg1	Oit3	Dpys
Hk2	Creld1	Ola1	Drd3
Hlcs	Cript	Opa1	Drd4
Hmga2-ps1	Crlf3	Osbpl8	Dse
Hmgcll1	Csad	Osgin1	Dsg1c
Hmgcr	Csde1	Pacsin2	Dstyk
Hmgn3	Csf1	Paip1	Dtnbp1
Hmox1	Csf2ra	Pak6	Dtx2
Hnrnpll	Csgalnact2	Pam	Duox2
Hpf1	Csnk1g1	Papd5	Duoxa2
Hs2st1	Ctsb	Pawr	Dync1li2
Hs6st1	Ctsc	Pbx1	Dyrk3
Hspa12a	Ctsd	Pcdh7	Dzip1
Hspa13	Ctsk	Pcdh9	E2f2
Htatip2	Ctss	Pctp	Ebpl
Ifng	Cux1	Pcx	Edem2
Ikbkg	Cxcl5	Pdc	Efemp1
Il12a	Cyb561	Pddc1	Efhc1
Il1r2	Cyb5a	Pdgfc	Egln2
Il21r	Cyfip2	Pdia4	Eif4a2
Il9	Cyp2ab1	Pex2	Eif4e
Immp2l	Cyp2c39	Pex5l	Eif4e1b
Inpp5f	Cyp4f37	Pfdn1	Elk3
Iqgap1	Cypt8	Pgap1	Elk4
Irx3	D030040B21Rik	Pgd	Ell3
Itm2b	D16Ertd519e	Phlda1	Elmod1
Itpr2	D1Ertd622e	Phtf2	Emilin3
Itpripl2	D630024D03Rik	Pik3cb	Eno3
Ivd	D6Ertd474e	Pik3cd	Epha10
Jazf1	D830032E09Rik	Pik3cg	Epha6
Jpx	Daam1	Pitpnm1	Ephb6
Kansl2	Dab2	Pkdcc	Ephx1
Kat6b	Dap	Pla2g4a	Ercc6l
Kcnab1	Dapk1	Plac8l1	Ergic1
Kcnh5	Dck	Plaur	Ermp1
Kcnj6	Dcstamp	Plekhg6	Ern1
Kdelr2	Defb36	Pln	Erp29
Kif2a	Dennd2a	Plrg1	Esco2
Kif3c	Dennd4c	Plxna2	Esd
Kirrel3	Depdc7	Polr2j	Esm1
Kitl	Dfna5	Polr3k	Espl1
Klf4	Dhx15	Pou2f1	Etnk1
Klf5	Dhx33	Pou4f1	Etv4
Klf6	Disc1	Ppif	Evi2a
Klhdc8a	Dkk2	Ppp1r12b	Evi2b
Kmt2a	Dleu2	Ppp2r5a	Evx2
Kmt2e	Dleu7	Ppp4r2	Exoc4
Knop1	Dnah7a	Pqlc3	Exoc6
Kpna4	Dnajb14	Prdx1	Exosc3
Krt9	Dnajc15	Prdx6	Fabp7
Layn	Dnmt1	Prex2	Faim2
Lef1	Dnmt3a	Prkar2b	Fam120a
Lgsn	Dnmt3l	Prkcd	Fam124b
Lhfpl2	Dock10	Prkcdbp	Fam129b
Lif	Dock4	Prl2c2	Fam19a1
Lmod3	Dock8	Prl2c5	Fam19a3
Lpl	Dok1	Prr13	Fam26d
Lpp	Dopey2	Prrt1	Fam92a
Lrig3	Dppa3	Psmg1	Fasn
Lrp12	Dscr3	Pspc1	Fastkd1
Lrp6	Dse	Ptcd1	Fastkd2
Lrp8	Dtnbp1	Ptgir	Fastkd3
Lrrc49	Dusp13	Ptgr1	Fat1
Lrrc75b	Dusp16	Ptgr2	Fat3
Lrriq3	Dusp4	Pttg1ip	Fbf1
Luzp1	E030013I19Rik	Pygb	Fbll1
Ly6a	Edn1	Rab32	Fbp2
Ly96	Ednrb	Rab3gap1	Fbxl19
Lypd6b	Eea1	Ralgps2	Fbxl21
Lyrm1	Efcab5	Rasl11b	Fbxl5
Lyzl1	Egln3	Rassf8	Fbxo15
Macc1	Eif1a	Rbks	Fbxo25
Macrod1	Elf2	Rcan2	Fbxo31
Mafg	Elmo1	Rgs10	Fcer1a
Magohb	Elmo3	Rhou	Fem1a
Man2a1	Emc7	Rnd3	Fem1c
Map3k9	Emp1	Rnf115	Fgf12
Mast2	Enkur	Rnf141	Fgg
Matn2	Enpp6	Rnf216	Fhl2
Mb21d2	Epas1	Rpl10a	Fhl3
Mbnl1	Epb41	Rpl5	Fignl1
Mdm2	Epb41l1	Rps15a	Fkbp11
Mdrl	Epb41l3	Rps6	Fkbp14
Megf9	Eprs	Rxra	Fkbp1a
Mfsd6	Eps8l3	Samd5	Fkbp5
Mgll	Erc1	Scamp1	Fkbpl
Mgst2	Ercc4	Scel	Flcn
Mip	Ergic1	Scfd2	Flg2
Mir138-2	Ero1l	Scml4	Fli1
Mir145b	Esam	Scpep1	Flnc
Mir1904	Esd	Scyl1	Fmn2
Mir193b	Esp31	Scyl3	Fmo3
Mir21a	Esp34	Sdccag8	Fpgt
Mir21c	Esyt2	Sdpr	Fpr-rs4
Mir22hg	Etfrf1	Sec24d	Fshb
Mir297-1	Evl	Sec63	Fstl1
Mir29b-1	Exd1	Sema3e	Ftmt
Mir3076	Exoc6	Sema4a	Fubp1
Mir3095	Ext1	Sema6d	Fut8
Mir3106	Eya1	Serac1	Fxyd4
Mir5114	Eya3	Serpina12	Fzd2
Mir5118	F630028O10Rik	Serpine1	Fzd3
Mir5129	F730035M05Rik	Serpinf1	Gal
Mir5132	Faap100	Sertad3	Gal3st1
Mir5709	Fabp7	Sh3bp5	Gal3st4
Mir582	Fads1	Sh3rf2	Galm
Mir6368	Fam105a	Shisa2	Galr1
Mir680-3	Fam107b	Sim1	Gapdh
Mir6995	Fam124a	Sim2	Gar1
Mir7057	Fam129a	Six4	Gas2
Mir7223	Fam129b	Slc16a9	Gas8
Mir760	Fam133b	Slc20a2	Gatad2b
Mir8118	Fam159a	Slc22a23	Gcc2
Mmd	Fam174a	Slc25a30	Gck
Mocs1	Fam192a	Slc30a1	Gclc
Morf4l1b	Fam198b	Slc30a10	Gcsh
Mpp4	Fam214a	Slc30a4	Gfral
Mrpl13	Fam234a	Slc39a10	Gigyf1
Mrpl14	Fam43a	Slc40a1	Gipc2
Mrpl33	Fam45a	Slc44a3	Gje1
Mrpl38	Fam47c	Slc48a1	Glg1
Msantd3	Fam63a	Slc4a4	Glra3
Msx2	Fam69a	Slc7a11	Gls2
Mtap	Fat3	Slmap	Gm11565
Mterf1b	Fbxl17	Slpi	Gm266
Mtf2	Fbxl3	Smc5	Gm4956
Mthfd1l	Fbxl4	Smndc1	Gm5434
Musk	Fbxo31	Snx1	Gm813
Myh9	Fbxo32	Snx13	Gm94
Myo16	Fbxo40	Snx22	Gmcl1
Myo5c	Fbxo42	Snx4	Gmeb2
N4bp1	Fbxo9	Soat1	Gna14
N6amt1	Fcgr2b	Socs5	Gna15
Nacc2	Fcho2	Sp3	Gnat2
Nav3	Fchsd2	Spata19	Gng11
Ncam2	Fcrla	Spats2	Gngt1
Ncapg	Fem1a	Spcs3	Golga2
Ndufaf6	Fem1c	Speer3	Golga7b
Neat1	Fermt3	Speer4a	Golim4
Neurl1a	Fgd3	Spic	Gorab
Nexn	Fgd6	Spred1	Gpatch1
Nit2	Fgfr1	Sqrdl	Gpatch4
Nkain3	Fgfr1op	Sqstm1	Gphn
Nol11	Fhit	Sra1	Gpm6a
Nqo1	Fkbpl	Srp9	Gpnmb
Nt5e	Fli1	Srxn1	Gpr132
Nubpl	Flrt2	Ssr3	Gpr150
Nup88	Fmn1	St3gal1	Gpr174
Nup93	Fmnl2	Stard13	Gpr21
Ogdh	Fmnl3	Stc2	Gpr22
Olah	Fmo4	Stim2	Gpr25
Olfm1	Fmo9	Strn	Gpr33
Olfr161	Fnbp1	Sub1	Gpr45
Olfr225	Fnip2	Sumo2	Gpr84
Omt2a	Fos	Synj2	Gprc5c
Osmr	Fosl1	Synpo2	Grpel2
Ost4	Foxn2	Taldo1	Gsdmc
Oxr1	Foxo1	Tanc1	Gsta2
Pabpc2	Frmd4a	Tatdn3	Gstm5
Pak6	Frmd6	Tax1bp1	Gsto1
Papolb	Fth1	Tbc1d14	Gstt1
Pard3	Ftl1	Tbc1d23	Gsx2
Pard6g	Fyb	Tbce	Gtf2h5
Pcx	Fyco1	Tbcel	Gtf3c1
Pdcl	Fyn	Tbl1xr1	Gtf3c6
Pdgfc	Fzd1	Tbxas1	Guca1b
Pdk4	Fzd7	Terf2	Gulp1
Pdzrn3	Gab2	Tfpi	Gykl1
Pgd	Gabbr2	Tgfb2	H2afj
Phc2	Gabrp	Tgif1	H2-Eb1
Pik3cb	Gadd45a	Tkt	H2-M10.4
Pinx1	Galnt2	Tmc6	H2-M10.6
Pkm	Gas6	Tmeff2	H2-Q2
Pla2g4a	Gast	Tmem108	H2-T23
Plcxd2	Gbe1	Tmem117	H2-T24
Plekha3	Gca	Tmem14a	Hagh
Plekhg6	Gclc	Tmem159	Hck
Plk2	Gclm	Tmem206	Hdac3
Plpp1	Gcnt1	Tmem30c	Hdac5
Plpp3	Gde1	Tmem63a	Heatr1
Plxdc1	Gdf15	Tmem64	Herc2
Plxnd1	Gdi2	Tmtc2	Herc3
Polr2m	Gins2	Tom1	Hexdc
Polr3g	Gipc2	Tomm20	Hey2
Popdc3	Gldc	Tpd52l1	Hfe
Ppard	Gli2	Tsen2	Hgd
Pparg	Glipr1	Tsku	Hic2
Ppat	Glis1	Tspan3	Hint1
Prdx1	Glrx	Ttc36	Hint3
Prdx6	Gm10486	Ttc9	Hist1h2aa
Prep	Gm10791	Ttll11	Hist1h2ba
Prg4	Gm11665	Txlnb	Hivep1
Prkaa1	Gm11837	Txn1	Hivep2
Prkcdbp	Gm12866	Txndc5	Hlf
Prl2c2	Gm12925	Txnrd1	Hmgb1
Prl2c3	Gm13212	Ube2v2	Hmgb2
Prl2c5	Gm13293	Ubl3	Hmgcl
Prl7d1	Gm13498	Usp20	Hmgxb3
Prok2	Gm14085	Usp42	Hn1l
Psmd5	Gm14486	Uspl1	Hnf4g
Ptger4	Gm15319	Vasn	Hnrnpab
Ptgfr	Gm15413	Vegfc	Hnrnpk
Ptgir	Gm15713	Vps13a	Hnrnpr
Ptgs2	Gm15910	Vps8	Hnrnpu
Ptprk	Gm1653	Vta1	Hoxb4
Pvt1	Gm16897	Wasf1	Hoxb5
Rab18	Gm16973	Wdr81	Hoxc12
Rad23b	Gm17019	Wdr91	Hoxc13
Rap2a	Gm17746	Wdsub1	Hoxc5
Rassf6	Gm19395	Wnt5a	Hoxc6
Rbfox1	Gm19619	Yaf2	Hoxd10
Rcan2	Gm20110	Yes1	Hoxd11
Rcc2	Gm20125	Ypel5	Hoxd12
Rex2	Gm20594	Ywhaz	Hoxd13
Rfx3	Gm21119	Zbtb48	Hs3st6
Rgs17	Gm21190	Zbtb8a	Hsd11b1
Rgs2	Gm21859	Zbtb8b	Hsd17b6
Rhou	Gm2848	Zc3h11a	Hsd3b3
Rhox4d	Gm29684	Zc3hav1	Hsf1
Ripply2	Gm29685	Zdhhc20	Hsf5
Rnf11	Gm31763	Zfand2b	Hsp90aa1
Rnf150	Gm3376	Zfat	Hspa4l
Rnf19a	Gm35978	Zfp330	Hspb1
Rnf217	Gm38426	Zfp51	Hspb11
Rngtt	Gm4251	Zfpm2	Hspb8
Rock2	Gm4297	Zmat4	Hspd1
Rpgrip1l	Gm4719	Znrf3	Hspe1
Rps15a	Gm4736	Zrsr1	Htatip2
Rptor	Gm4832	Zscan12	Htr2b
Rras2	Gm4925	Zscan2	Htr5b
Rtn4	Gm5129	Cystm1	Htra4
Runx1	Gm5420	Fopnl	Hyal5
Runx1t1	Gm5424	Sptssa	Hyal6
Rusc2	Gm6034	Swt1	Id1
Rxra	Gm6116	Mb21d2	Id4
Scaf11	Gm6607	Clhc1	Ifi35
Scaf8	Gm7008	Coa6	Ifi44
Scel	Gm7854	Fam210b	Ifit3
Scg2	Gm8709	Chpf2	Ifitm1
Scn5a	Gm8884	Cox20	Ifna12
Sctr	Gnat3	Slc52a3	Ifnb1
Sec24d	Golim4	Cep57l1	Ifng
Sema3c	Gpat3	Ppdpf	Ift122
Sema3e	Gpc1	Emc7	Ift57
Serpina11	Gpi1	Oser1	Ift81
Serpina4-ps1	Gpr176	Tmem242	Igf2bp3
Serpinb1b	Gpsm2	Adgb	Igsf11
Sesn3	Gpx4	Lrrc75b	Igtp
Sfn	Gramd1b	Akr1a1	Ihh
Sgk1	Grk5	Ces1f	Ik
Six4	Gsr	Gcfc2	Il19
Slc11a1	Gss	Zfp938	Il21
Slc16a9	Gsta3	Mettl25	Il4
Slc1a4	Gstm1	Ap5z1	Il7
Slc20a1	Gstm3	Coq8a	Ildr2
Slc22a12	Gstm4	Mip	Ilf3
Slc22a23	Gstm6	Micu1	Impa2
Slc25a33	Gstp2	Cfap36	Impg2
Slc25a46	Gtf2a2	Mcub	Ints7
Slc2a1	Gtpbp4	Washc3	Ip6k3
Slc30a4	Gucd1	Cdk19	Ipo13
Slc40a1	Gxylt1	Ces1g	Ipo9
Slc41a2	H2afb1	Pum3	Ipp
Slc44a1	H2afy3	Knstrn	Iqgap3
Slc44a3	H2al2a	Tbc1d32	Irf4
Slc46a2	H2-D1	Prag1	Irs2
Slc48a1	H60c	Akip1	Itgax
Slc6a5	H6pd	Vstm4	Itgb2
Slc7a11	Hacd4	Adgrl4	Jph1
Slc8a1	Hat1	Epb41	Kazald1
Slx4ip	Hax1	Exd1	Kcnab1
Smarca5-ps	Hbb-y	Desi2	Kcne4
Smox	Hbp1	Arhgap32	Kcnj15
Smyd4	Hdac4	Rida	Kcnmb1
Snora2b	Herc3	Dcaf6	Kcnmb2
Snord111	Hes1	Mettl15	Kcnmb4
Snrnp70	Hexa	Naa20	Kcnn2
Snrpe	Hif1a	Nipal2	Kcnq5
Sntb1	Hk2	Tenm3	Kcns3
Snx29	Hlcs	Gsap	Kcnt2
Sorbs2	Hmga1	Plpp2	Kcnu1
Sowahb	Hmga2-ps1	Gpcpd1	Kcnv1
Sp3	Hmgcl	Rabl2	Kctd13
Sp8	Hmgcr	Gorab	Kctd19
Spdef	Hmox1	Sik2	Kdm2a
Speer4c	Hnf1b	Ssc4d	Kdm4c
Speer4cos	Homer3	Saraf	Kif26b
Speer4d	Hpcal1	Wapl	Kif2a
Speer5-ps1	Hpf1	Zbtb18	Kif2c
Speer8-ps1	Hpgds	Gin1	Kif5b
Sptbn4	Hpse		Kif5c
Sqrdl	Hs1bp3		Kif6
Sqstm1	Hspa12a		Kif7
Srgap2	Hspa13		Kifc1
Srxn1	Hspb1		Kifc3
St3gal3	Hspb7		Klc1
Sypl	Htatip2		Klhdc1
Syt13	Htra4		Klhl2
Tanc1	Hvcn1		Klhl21
Taok1	Idh1		Klhl23
Tatdn1	Ifi204		Klk14
Tbc1d1	Igf1		Klra7
Tbc1d14	Igf2bp2		Klre1
Tbc1d4	Ighmbp2		Klrg1
Tbce	Igsf10		Klrg2
Tbcel	Ikbkg		Krr1
Tbxas1	Il17c		Krt16
Tcf7l2	Il18bp		Krt17
Tenm3	Il1r2		Krt28
Tet1	Il21r		Krt39
Tfe3	Il7r		Krt4
Tgfbr2	Incenp		Krt77
Tgif1	Inf2		Krt83
Thsd7a	Inhba		Krtap1-3
Thsd7b	Inpp5d		Krtap31-2
Timm8a1	Inpp5f		Krtap4-16
Tlr4	Insr		Krtap9-3
Tmem108	Ipo13		L3mbtl3
Tmem117	Iqgap1		Lama5
Tmem219	Irf2		Lamp1
Tmem26	Irf2bp2		Larp6
Tmem43	Irf2bpl		Larp7
Tmem74	Irf5		Lars
Tmprss6	Ism2		Lat
Tmtc4	Itgb2		Lcor
Tnfrsf11b	Itm2b		Lemd2
Tnfrsf17	Itpr2		Lgals9
Tnfsf11	Itpripl2		Lgi1
Tomm20	Ivd		Lgr6
Tpbg	Izumo2		Lhfpl4
Tpm1	Jade1		Lif
Tpst1	Jade2		Limch1
Trim56	Jade3		Lims2
Trim80	Jazf1		Lin9
Trmt5	Jchain		Lipi
Trp53cor1	Jun		Lmf1
Tsc2	Kansl2		Lmna
Tsc22d1	Kcmf1		Lmod2
Tshz1	Kcng2		Lnpep
Tsku	Kcnh5		Lonrf2
Ttc12	Kcnj16		Loxhd1
Ttc27	Kcnj2		Loxl3
Ttc9	Kcnj6		Lrba
Ttll1	Kcnk13		Lrguk
Txn1	Kdelr2		Lrig3
Txnrd1	Kdm7a		Lrp4
Ubap1	Keap1		Lrrc40
Ubc	Kif16bos		Lrrc59
Ube2d2b	Kif2c		Lrrc8e
Ugt1a6a	Kif3c		Lrriq3
Ugt1a6b	Kifap3		Lsp1
Umad1	Klc2		Lst1
Uso1	Klf6		Ly96
Usp44	Klhl21		Lysmd3
Uspl1	Klhl25		Lyzl6
Utrn	Kmt2a		Mab21l2
Vegfa	Kmt2e		Macc1
Vipr2	Knop1		Mafk
Vmp1	Kpna4		Mak16
Vpreb2	Lamc1		Maml1
Vps13a	Lamp2		Manba
Vps13b	Layn		Manbal
Vps37b	Ldhal6b		Map3k13
Vps45	Letmd1		Map3k3
Vti1a	Lgals3		Mapk1
Wac	Lhfpl2		Mapk3
Wasf1	Lilr4b		Mapre2
Wdr33	Lilrb4a		Mat2a
Wdr75	Lima1		Matn3
Wisp2	Lipa		Mbd2
Ypel5	Lipn		Mbd4
Ywhag	Litaf		Mblac2
Zbtb7c	Lncpint		Mcc
Zc2hc1c	Lpin2		Mcee
Zfp366	Lpl		Mcm6
Zfp369	Lpp		Mdfic
Zfp438	Lrba		Mdh1b
Zfp534	Lrig2		Mdm2
Zfp608	Lrp1		Mef2d
Zfp652	Lrp2		Metrn
Zfp868	Lrp5		Mettl1
Zfp980	Lrp6		Mettl7a1
Zfp982	Lrp8		Mettl8
Zfp984	Lrrc32		Mfap1a
Zfp985	Lrrc49		Mfsd5
Zfp987	Lrrc74a		Mgam
Znrf2	Lrrc75b		Mgat5
Zrsr2	Lrrfip2		Mgea5
Zwint	Ly6e		Minpp1
Zyx	Ly86		Mixl1
	Ly9		Mknk2
	Ly96		Mlkl
	Lypd6b		Mllt6
	Lyzl1		Mmadhc
	Macc1		Mmd
	Madcam1		Mmp24
	Mafg		Mmp9
	Magi2		Mmrn2
	Magohb		Morc3
	Mamdc2		Mospd4
	Man1a2		Moxd2
	Map2k3		Mphosph10
	Map2k6		Mphosph8
	Map3k14		Mphosph9
	Map3k20		Mpi
	Map3k8		Mreg
	Map3k9		Mrgprb1
	Map4		Mrgprx1
	Map4k3		Mrpl10
	Map6		Mrpl13
	Mapk13		Mrps10
	Mapk15		Mrps17
	Mapkapk2		Mrps18a
	Marcks		Mrps18b
	Mbd5		Mrps26
	Mbnl1		Mrps27
	Mcfd2		Msl1
	Mcoln2		Msl2
	Mctp1		Mstn
	Mcur1		Mt1
	Mdm2		Mtbp
	Mef2a		Mtif3
	Mertk		Mttp
	Mesdc1		Mtx1
	Met		Mum1
	Mettl14		Myh4
	Mettl7a1		Myl10
	Mettl7b		Myo1b
	Mfhas1		Myo5c
	Mfsd6		Myoz3
	Mgea5		Mypn
	Mgst1		Nbr1
	Mgst2		Ncbp1
	Mink1		Nceh1
	Minpp1		Ncf2
	Mip		Nckap1
	Mir128-1		Ncoa6
	Mir129b		Ncor1
	Mir146		Ndel1
	Mir1892		Ndrg2
	Mir1904		Ndrg3
	Mir1929		Ndst3
	Mir1945		Ndufa2
	Mir1948		Ndufa5
	Mir1957b		Ndufaf4
	Mir21a		Ndufb3
	Mir21c		Ndufb4
	Mir22hg		Ndufc1
	Mir23a		Ndufc2
	Mir29b-1		Ndufv3
	Mir29b-2		Nefh
	Mir3074-2		Neurog2
	Mir3076		Nexn
	Mir3966		Nfat5
	Mir3971		Nfe2l1
	Mir496b		Nfkb1
	Mir5118		Nhp2
	Mir5129		Ninj1
	Mir5132		Nkain3
	Mir582		Nlk
	Mir6360		Nmb
	Mir6395		Nmral1
	Mir6541		Nmt1
	Mir680-3		Nog
	Mir686		Notch3
	Mir687		Noto
	Mir6979		Nr1i2
	Mir7030		Nr3c1
	Mir7034		Nrxn3
	Mir704		Nt5c2
	Mir713		Nt5c3
	Mir760		Ntm
	Mir8094		Ntsr1
	Mir8097		Nudt12
	Mir8104		Nuf2
	Mirt1		Numb
	Mirt2		Nup205
	Mitf		Nup43
	Mki67		Nup50
	Mkl2		Nup98
	Mkrn1		Ocln
	Mlec		Odf4
	Mmp12		Olfml2b
	Mmp19		Olfr10
	Mmp27		Olfr1006
	Mob3b		Olfr1019
	Morf4l1b		Olfr1046
	Mpeg1		Olfr12
	Mrpl38		Olfr1212
	Ms4a4d		Olfr1213
	Ms4a6d		Olfr1243
	Ms4a7		Olfr1277
	Msc		Olfr1288
	Mtf2		Olfr1312
	Mtfr2		Olfr1313
	Mthfs		Olfr1339
	Mtss1		Olfr1353
	Mturn		Olfr1357
	Musk		Olfr137
	Mybpc1		Olfr1391
	Mydgf		Olfr1404
	Myh15		Olfr1423
	Myh9		Olfr1463
	Myl10		Olfr16
	Myo16		Olfr171
	Myo1f		Olfr202
	Myo5a		Olfr218
	Myo5c		Olfr262
	Myo9a		Olfr284
	Myof		Olfr286
	Myom2		Olfr291
	Myzap		Olfr392
	N4bp1		Olfr399
	Nab1		Olfr411
	Nabp1		Olfr434
	Nadk2		Olfr448
	Naip1		Olfr455
	Naip2		Olfr461
	Nampt		Olfr530
	Nap1l1		Olfr545
	Nap1l5		Olfr550
	Nav1		Olfr551
	Nav2		Olfr561
	Ncapg2		Olfr566
	Ncf2		Olfr60
	Nck2		Olfr653
	Ncoa7		Olfr654
	Ncor2		Olfr66
	Ndel1		Olfr675
	Ndufa13		Olfr73
	Ndufaf6		Olfr748
	Ndufb9		Olfr750
	Neat1		Olfr768
	Nedd4l		Olfr769
	Nek6		Olfr788
	Nemp1		Olfr790
	Nenf		Olfr791
	Nfkbia		Olfr800
	Nfya		Olfr810
	Ninj1		Olfr820
	Nit2		Olfr829
	Nkx2-3		Olfr835
	Nln		Olfr869
	Nlrp1b		Olfr885
	Nmrk1		Olfr898
	Nmt1		Olfr959
	Nol11		Olfr984
	Notch2		Olfr992
	Nova1		Olfr994
	Nqo1		Olfr995
	Nr3c1		Olfr998
	Nrd1		Olig2
	Nrg4		Orai1
	Nrp2		Ormdl3
	Nsa2		Osbp
	Nsd1		Osbpl1a
	Nt5c2		Osbpl7
	Nudt7		Osgepl1
	Numa1		Osgin1
	Numb		Otor
	Numbl		Ovol2
	Nup88		Pacrg
	Oaz1		Pacs2
	Ogdh		Pafah1b1
	Ogt		Pak1
	Oit3		Pak2
	Olfml2b		Pak6
	Olfml3		Pam
	Olfr161		Panx1
	Olfr229		Papd5
	Olfr368		Papss2
	Olfr461		Pard6g
	Osbpl8		Park2
	Oser1		Parp8
	Osgin1		Pate4
	Otulin		Pax3
	Ovol2		Pccb
	Oxr1		Pcdhb11
	P2ry1		Pcdhb5
	P2ry2		Pcdhb6
	P4ha2		Pcgf2
	Pabpc2		Pcnp
	Pacrg		Pcolce2
	Pacs2		Pcyt1a
	Pafah2		Pdcd1
	Panx1		Pde1a
	Papd5		Pde7a
	Papolb		Pdgfd
	Pard6g		Pdlim7
	Parl		Pdzd2
	Parp16		Pdzrn4
	Pctp		Pebp1
	Pde12		Peli3
	Pde6b		Pfdn4
	Pde7b		Pfkm
	Peak1		Pfkp
	Pef1		Pfn2
	Pfkfb4		Pga5
	Pfpl		Pgam1
	Pgam1		Pgap1
	Pgap1		Pgm2
	Pgd		Pgm5
	Pgm2l1		Phip
	Phf14		Phka1
	Phip		Phkg1
	Phospho1		Phlda1
	Pi4k2b		Phyhipl
	Picalm		Pi4kb
	Pigt		Pias1
	Pigyl		Pigk
	Pik3ap1		Pigl
	Pik3c2a		Pign
	Pik3cb		Pigt
	Pik3cg		Pip4k2b
	Pik3r3		Pitpna
	Pim1		Pitrm1
	Pip5k1c		Pkp1
	Pir		Pkp2
	Pira1		Pla2g12a
	Pira6		Pla2g4b
	Pitrm1		Pla2g4e
	Piwil2		Plcb3
	Piwil4		Plcl1
	Pkm		Plek
	Pla2g7		Plekhh2
	Platr4		Pnkd
	Plekhf2		Pnn
	Plekhm1		Pnpo
	Plekhm2		Pofut1
	Plekhm3		Polg
	Plekho2		Polr1a
	Plk2		Polr2a
	Plpp3		Polr2e
	Plxna1		Polr3g
	Pogz		Pom121
	Polq		Pomp
	Pon1		Pon1
	Pon2		Pop1
	Por		Pop7
	Ppard		Ppa2
	Pparg		Ppbp
	Ppfibp2		Ppcs
	Ppm1d		Ppie
	Ppp1r2		Ppm1e
	Ppp1r3g		Ppp1r10
	Ppp3ca		Ppp1r14b
	Prdm1		Ppp1r14d
	Prdx1		Ppp1r1c
	Prdx6		Ppp1r3a
	Preb		Ppp1r8
	Prg4		Ppp1r9b
	Prkag2		Ppp4r1
	Prkar2b		Ppp6c
	Prkcb		Prc1
	Prkcdbp		Prdm10
	Prkcq		Prdm9
	Prl2c2		Prdx1
	Prl2c3		Prim1
	Procr		Prkaa1
	Prr13		Prkab1
	Prss50		Prkacb
	Psap		Prkci
	Psma5		Prkcsh
	Psmd11		Prkd3
	Psmd14		Prl3c1
	Psmd4		Prl5a1
	Psmd5		Prl7a2
	Psmd7		Prl7b1
	Psme4		Prpf4
	Pstpip1		Prr15
	Ptafr		Prrt1
	Ptcd2		Prrx1
	Ptchd1		Prrx2
	Pten		Prss2
	Ptger2		Prss38
	Ptgir		Psma8
	Ptgr1		Psmb3
	Ptk2b		Psmb4
	Ptpn1		Psmc1
	Ptpn12		Psmd1
	Ptpn18		Psmd5
	Ptpn22		Psmd6
	Ptprj		Psmf1
	Pvt1		Psmg2
	Pygb		Ptcd3
	Rab10		Ptges
	Rab10os		Ptges2
	Rab17		Ptgfr
	Rab18		Ptgir
	Rab31		Ptgis
	Rab39b		Pth2r
	Rab7		Ptn
	Rab7b		Ptpra
	Rab8b		Ptprcap
	Raf1		Ptprj
	Ralgapa2		Ptprm
	Ralgps1		Ptprs
	Rap2a		Ptprz1
	Rap2b		Ptrf
	Rapgef5		Pttg1ip
	Rasa2		Pus7
	Rasgrf1		Pygo2
	Rassf8		Qtrtd1
	Rbbp7		R3hdm2
	Rbm47		Rab11fip5
	Rex2		Rabep1
	Rft1		Rac1
	Rhbdf2		Rad50
	Rhob		Rai1
	Rhoh		Ralb
	Rhou		Ranbp10
	Rilpl2		Rangap1
	Rims3		Rara
	Rin3		Rarres2
	Riok3		Rasgrf2
	Ripk2		Rassf6
	Rit1		Rax
	Rmi2		Rb1cc1
	Rnase2b		Rbl1
	Rnaset2a		Rbm11
	Rnf11		Rbm25
	Rnf115		Rbm27
	Rnf128		Rbm43
	Rnf13		Rbms1
	Rnf130		Rbpms2
	Rnf135		Rcor3
	Rnf150		Rcvrn
	Rnf19a		Rdh10
	Rnf217		Reck
	Rnf220		Recql
	Rnf222		Reep1
	Rngtt		Rela
	Rock1		Rell2
	Rock2		Rest
	Rpap3		Rfesd
	Rpl31		Rftn1
	Rpl37rt		Rftn2
	Rpp21		Rfx3
	Rps15a		Rgl1
	Rps20		Rgmb
	Rps6ka5		Rgs1
	Rps6kc1		Rgs14
	Rras2		Rgs3
	Rtkn2		Rhag
	Rubcnl		Rhbdd1
	Runx1		Rhod
	Rusc2		Rhoq
	Rxra		Rhov
	Samd4		Rimklb
	Samhd1		Rint1
	Sash1		Rlim
	Scaf4		Rmi1
	Scaf8		Rnase12
	Scarb1		Rnf11
	Scel		Rnf138
	Scfd2		Rnf139
	Scgn		Rnf149
	Sdcbp		Rnf217
	Sdhd		Rnls
	Sdr16c6		Rnps1
	Sec14l1		Robo1
	Sec24d		Rock1
	Sel1l3		Rock2
	Sell		Ropn1l
	Sema4a		Rora
	Sema4b		Ros1
	Sema4d		Rpa1
	Sephs2		Rpap1
	Serpina12		Rpf1
	Serpinb12		Rpia
	Serpinb1b		Rpl35a
	Serpinb9		Rpl7
	Serpine2		Rpl8
	Serpine3		Rpn2
	Sestd1		Rps27
	Setbp1		Rps6ka2
	Setd1b		Rps6kb2
	Sfn		Rrh
	Sgk1		Rrm2
	Sgms1		Rsf1
	Sh3bp5		Rtn4
	Sh3gl1		Rufy4
	Sh3glb1		Runx2
	Siglec1		Rwdd1
	Siglece		S1pr2
	Six4		Saa2
	Skint3		Saal1
	Slamf7		Safb
	Slc11a1		Sall2
	Slc16a14		Sass6
	Slc16a9		Sbno1
	Slc22a12		Sbno2
	Slc22a23		Scamp1
	Slc22a4		Scd2
	Slc25a12		Scg5
	Slc25a26		Scn4a
	Slc25a33		Scyl3
	Slc29a2		Sdccag8
	Slc2a1		Sdr9c7
	Slc30a1		Sec13
	Slc35f5		Sec16b
	Slc35f6		Sell
	Slc39a10		Sema5a
	Slc39a14		Serinc2
	Slc3a2		Serpinb1b
	Slc40a1		Serpine1
	Slc41a2		Sf3a3
	Slc44a3		Sft2d1
	Slc45a1		Sgsm3
	Slc46a2		Sh3bp5
	Slc48a1		Sh3rf2
	Slc4a7		Shb
	Slc6a18		Sigirr
	Slc6a4		Sil1
	Slc6a5		Skap2
	Slc6a6		Slc11a2
	Slc7a11		Slc12a1
	Slc7a15		Slc16a6
	Slc8a1		Slc17a4
	Slfn10-ps		Slc22a21
	Slx4ip		Slc22a5
	Smad3		Slc23a1
	Smc3		Slc25a12
	Smc5		Slc25a38
	Smg1		Slc27a1
	Smim20		Slc2a1
	Smox		Slc30a10
	Smpdl3a		Slc30a5
	Smyd4		Slc31a1
	Snora2b		Slc35d1
	Snrnp35		Slc35d2
	Sntb2		Slc36a3
	Snx10		Slc37a3
	Snx27		Slc38a7
	Snx29		Slc3a1
	Socs6		Slc44a2
	Sorl1		Slc45a4
	Sort1		Slc46a3
	Sp110		Slc4a9
	Sp3		Slc6a15
	Spdef		Slc6a17
	Speer4c		Slc6a5
	Speer4d		Slc7a11
	Speer5-ps1		Slc7a7
	Speer8-ps1		Slc9a1
	Spef2		Slco1a1
	Spen		Slco2a1
	Spidr		Slco6b1
	Spp1		Smap2
	Spred2		Smarca2
	Spryd7		Smarcal1
	Sptbn4		Smarcc2
	Sptlc2		Smc4
	Spty2d1		Smc5
	Sqrdl		Smg1
	Sqstm1		Smndc1
	Src		Smox
	Srgap2		Smpd4
	Srp14		Smpdl3a
	Srrm1		Smyd4
	Srsf2		Snapc3
	Srxn1		Snapc5
	Ssc4d		Snf8
	Ssmem1		Snrpb2
	Sspn		Snta1
	St3gal1		Snx19
	St6gal1		Snx24
	St7		Snx32
	Stat5b		Snx7
	Stoml1		Sod1
	Ston2		Sord
	Stx11		Sos1
	Stx4a		Sox17
	Stxbp5		Sp1
	Suco		Spag1
	Supt3		Spag7
	Susd1		Sparc
	Susd2		Spata13
	Susd6		Spata4
	Syk		Spats2
	Synj2		Spcs2
	Synpr		Spg11
	Tac4		Sphk1
	Tacc2		Spink6
	Taldo1		Spire1
	Tank		Spire2
	Tapt1		Spns1
	Tbc1d1		Spred2
	Tbc1d14		Sprr2b
	Tbc1d2		Sprr2i
	Tbc1d23		Sqstm1
	Tbc1d31		Srxn1
	Tbc1d9		Ssh3
	Tbc1d9b		St18
	Tbca		St3gal1
	Tbce		St3gal3
	Tbcel		St5
	Tbxas1		St6gal1
	Tcf12		Stab2
	Tcp11l1		Stard7
	Tctex1d4		Stat4
	Tdo2		Stat5a
	Tec		Stau1
	Tekt3		Stau2
	Tex44		Stc1
	Tfeb		Stc2
	Tfec		Stk31
	Tgfbr2		Stk33
	Tgif1		Ston1
	Tgm2		Stra8
	Themis3		Stx16
	Thrb		Stx17
	Tle4		Stx1a
	Tlr13		Stx6
	Tlr2		Stxbp5
	Tlr4		Styx
	Tlr6		Sucla2
	Tm9sf4		Sult5a1
	Tma16		Sva
	Tmbim1		Svep1
	Tmc8		Svop
	Tmcc1		Synpo
	Tmcc3		Syt1
	Tmed10		Syt2
	Tmem135		Syt4
	Tmem140		Sytl2
	Tmem165		Syvn1
	Tmem205		Taar7f
	Tmem230		Tacr2
	Tmem252		Taf13
	Tmem260		Tas2r126
	Tmem266		Tas2r137
	Tmem43		Tas2r138
	Tmem51os1		Tasp1
	Tmem71		Tat
	Tmem72		Tax1bp1
	Tmigd1		Tbc1d2b
	Tmprss13		Tbc1d4
	Tnfaip2		Tbc1d8
	Tnfaip3		Tbk1
	Tnfaip8		Tcea2
	Tnfrsf17		Tcf4
	Tnfrsf1a		Tcp11
	Tnfrsf1b		Tcrg-C
	Tnks		Tdh
	Tnpo1		Tecpr1
	Tnrc6a		Tecr
	Tns1		Terf1
	Tns3		Tex10
	Tomm20		Tex15
	Top3a		Tex261
	Tpm4		Tfb2m
	Tpp2		Tfpi
	Tpra1		Tg
	Trak1		Tgm1
	Trappc10		Tgm3
	Treml1		Tgm5
	Treml4		Thap4
	Tril		Thbs3
	Trim16		Thoc2
	Trim25		Thrsp
	Trim45		Thumpd2
	Trim56		Thyn1
	Trmt13		Tiam2
	Trp53cor1		Ticam1
	Trpm1		Timeless
	Trps1		Timm10
	Trpv4		Timp2
	Tshz1		Tinagl1
	Tsku		Tiprl
	Tspyl5		Tirap
	Ttc12		Tjp1
	Ttc27		Tlk1
	Ttc33		Tlr9
	Ttc39c		Tm9sf3
	Tuba1c		Tmc1
	Tuba3b		Tmc2
	Tubgcp4		Tmed10
	Tulp4		Tmem101
	Tusc1		Tmem106b
	Twf1		Tmem120a
	Txk		Tmem138
	Txn1		Tmem154
	Txndc11		Tmem159
	Txndc2		Tmem17
	Txnrd1		Tmem174
	Uba3		Tmem189
	Ubap1		Tmem19
	Ubash3b		Tmem204
	Ubb		Tmem216
	Ubc		Tmem30a
	Ube2d2b		Tmem37
	Ube2l3		Tmem39a
	Ube4a		Tmpo
	Ubl3		Tmx3
	Ugcg		Tnfaip2
	Ugdh		Tnfrsf12a
	Ugp2		Tnfsf14
	Ugt1a10		Tnfsf4
	Ugt1a6a		Tnks2
	Ugt1a6b		Tns1
	Umad1		Tnxb
	Unc5b		Tom1l1
	Uso1		Tor1a
	Usp38		Tox4
	Usp44		Tpcn1
	Uspl1		Tpm1
	Utrn		Tpm4
	Uts2b		Tppp2
	Vav3		Tra2a
	Vegfa		Trex2
	Vipr2		Trhr
	Vmn1r238		Trim10
	Vmn1r77		Trim15
	Vmn2r117		Trim2
	Vmn2r121		Trim25
	Vmn2r26		Trim37
	Vmn2r98		Trim38
	Vmp1		Trim7
	Vpreb2		Trim75
	Vps26a		Trit1
	Vps28		Troap
	Vps37b		Trp53bp2
	Vps37c		Trpc6
	Vps8		Trpc7
	Vrk2		Trpv6
	Vwf		Tsc22d2
	Wdfy3		Tsc22d3
	Wdr1		Tsc22d4
	Wdr41		Tsen2
	Wdr7		Tsg101
	Wdr75		Tspan2
	Wdr91		Tspyl3
	Wfdc16		Ttc24
	Wfs1		Ttc26
	Wisp2		Ttc27
	Wnt16		Ttc4
	Wwp1		Ttl
	Xdh		Ttll8
	Xkr5		Tubb1
	Xylt1		Tubb3
	Yae1d1		Txlnb
	Ypel5		Txndc2
	Ywhag		Uba3
	Ywhaz		Ubc
	Zan		Ube2e3
	Zbtb17		Ube2f
	Zc3h12c		Ube2n
	Zc3h3		Ube2o
	Zc3h4		Ube2s
	Zcchc2		Ubl3
	Zdhhc12		Ubr5
	Zdhhc7		Ubtfl1
	Zeb2		Ubxn4
	Zfp36		Ugt2b35
	Zfp462		Uhrf1
	Zfp532		Upf3a
	Zfp572		Usf1
	Zfp608		Usp20
	Zfp644		Usp21
	Zfp648		Usp25
	Zfp652		Usp38
	Zfp652os		Usp49
	Zfp68		Usp5
	Zfp703		Usp9x
	Zfp704		Uspl1
	Zfp706		Vapa
	Zfp710		Vars
	Zfp746		Vcp
	Zfp874b		Vcpip1
	Zfp980		Vdac2
	Zfp982		Vdac3
	Zfp984		Vipr2
	Zfp985		Vmn2r111
	Zfy2		Vps13b
	Zfyve28		Vps18
	Znrf2		Vps33a
	Zswim2		Vps36
	Zyx		Vps4a
	Zzz3		Vps8
			Vrk2
			Vwa2
			Vwde
			Wasf3
			Wasl
			Wbp4
			Wbscr27
			Wdr12
			Wdr33
			Wisp1
			Wnt2b
			Wnt3a
			Wnt6
			Wnt9a
			Xkr9
			Xrra1
			Yeats4
			Yipf5
			Ykt6
			Ypel1
			Ypel3
			Ywhag
			Zap70
			Zbtb20
			Zc3h15
			Zc3h4
			Zcchc8
			Zdhhc24
			Zfand6
			Zfp110
			Zfp13
			Zfp142
			Zfp160
			Zfp212
			Zfp213
			Zfp217
			Zfp26
			Zfp330
			Zfp334
			Zfp366
			Zfp395
			Zfp397
			Zfp410
			Zfp428
			Zfp472
			Zfp493
			Zfp521
			Zfp566
			Zfp598
			Zfp609
			Zfp658
			Zfp687
			Zfp688
			Zfp689
			Zfp697
			Zfp719
			Zfp746
			Zfp821
			Zfp869
			Zfp87
			Zfpm2
			Zfyve19
			Zgpat
			Zmynd12
			Znhit6
			Zscan10
			Zscan21
			Them7
			Fopnl
			Slc18b1
			Cdhr3
			Sdhaf4
			Trmt1l
			Pxdc1
			Ctc1
			Smco2
			Pcnx4
			Smim3
			Ten1
			Hilpda
			Bpifa5
			Upk3bl
			Camsap3
			Pinx1
			Cenpw
			Fam220a
			Ocstamp
			Etfbkmt
			Ankrd61
			Smim9
			Them6
			Fbxl12os
			Fam234b
			Clmp
			Maip1
			Tigar
			Cnst
			Ggact
			Rasal3
			Asic5
			Adssl1
			Ifi207
			Slc25a48
			Rabl6
			B4gat1
			Slc22a26
			Gstp3
			Fam206a
			Fam205c
			Adig
			Bco1
			Slx4
			Faap24
			Hid1
			Cep89
			Cdc45
			Chil3
			Copg1
			Mrpl42
			Vwa7
			Ldlrad4
			Shisa7
			Akip1
			Tcaim
			Dnah8
			Cracr2a
			Gm6034
			Ago3
			Adgrl4
			Erbin
			Ska2
			Cox20
			Tmem255b
			Tmem253
			Gjc3
			Gxylt1
			Zfp663
			Rad21l
			Orai2-ps
			Ces1b
			Smim26
			Skor2
			Adgrg4
			Adgrg7
			Polr2m
			Ppp1r17
			Ifi44l
			Mfsd14b
			Rida
			Zfp936
			Mrpl58
			Cd101
			Krt87
			Hikeshi
			Lnpk
			Adgrl2
			Corin
			Pam16
			Tab1
			Metap1d
			Ntmt1
			Riox2
			Marc1
			Map1b
			Map6
			Kat8
			Eef1akmt1
			Naa20
			Hcar2
			Orc2
			Cdk15
			Jade2
			Jade1
			Nectin4
			Rab29
			Ift22
			Rad9a
			Elp5
			Nelfe
			Alyref2
			Ltn1
			Rps3a1
			Msmo1
			Selenow
			Sugp1
			Srsf11
			Scaf4
			Srsf3
			Sgol2a
			Slc23a2
			Sptan1
			Sptbn2
			Sprr2j-ps
			Zfp280d
			Cacna1a
			Timm9
			Slc35g1
			Slc35g2
			Trp53rkb
			Trappc12
			Emc2
			Vmn1r42
			Vmn1r40
			Vmn1r29
			Vmn1r4
			Vmn1r30
			Vmn1r22
			Vmn1r11
			Vmn1r13
			Vmn1r180
			Vmn1r233
			Atp23

## Sheet: Key for Master Files
Bioset names. Biosets are named using one of two naming conventions. Bioset names such as "Liver of wildtype mice - 6hr post 20uM/kg cadmium I.P. injection _vs_ untreated" were named as part of the NextBio annotation process and sometimes include information about the dose and time of chemical exposure. The other naming convention was used for the EPA mouse liver microarray compendium and include…
Sex and model. The sex of the animals used in the in vivo experiments is indicated. A surprising number of studies did not indicate what sex was used and these studies are left blank. Whether the experiments were carried out in intact animals or in vitro cultures of primary hepatocytes, hepatocyte-derived cell lines or another liver-derived cell type is indicated as in vivo or in vitro.
Biomarker values. The numbers in the two biomarker columns are the -log(p-value)s for the Running Fisher test of significance between the indicated biomarker and the bioset. Negative numbers are those that exhibited negative correlation. Values in red are those with significant activation and values in green are those with signficant suppression. Construction and use of the biomarkers are discuss…

## Sheet: Master-BSCE
Name of bioset	Study name	Database	Sex	In vtro or in vivo?	Category	Primary factor	Platform	CAS	Nrf2 Biomarker	Stat5b Biomarker
Liver of mouse treated 13wk - 600mg per kg 1,4-dichlorobenzene _vs_ CCO5 corn oil vehicle	GSE18858	BSCE	Female	In vivo	Chemical	1,4-Dichlorobenzene	Affymetrix GeneChip Mouse MG_430 2.0	541-73-1	29.3565	-0.66334
Liver of female mice treated 2wk with 5000 ppm o-nitrotoluene _vs_ untreated	E-TOXM-18	BSCE	Female	In vivo	Chemical	2-nitrotoluene	Agilent Mouse G4121A	88-72-2	3.30103	-1.86328
Liver of female mice treated 2wk with1250 ppm o-nitrotoluene _vs_ untreated	E-TOXM-18	BSCE	Female	In vivo	Chemical	2-nitrotoluene	Agilent Mouse G4121A	88-72-2	3.04576	-8.74473
Liver of female mice treated 2wk with 5000 ppm p-nitrotoluene _vs_ untreated	E-TOXM-18	BSCE	Female	In vivo	Chemical	4-nitrotoluene	Agilent Mouse G4121A	99-99-0	1.25649	-0.606249
Liver of female mice treated 2wk with 75mg/kg eugenol _vs_ untreated	E-TOXM-18	BSCE	Female	In vivo	Chemical	Eugenol	Agilent Mouse G4121A	97-53-0	-0.701802	0.688246
Liver of female mice treated 2wk with 75mg/kg methyleugenol _vs_ eugenol	E-TOXM-18	BSCE	Female	In vivo	Chemical	Methyleugenol	Agilent Mouse G4121A	97-53-0	1.64207	1.99568
Liver of female mice treated 2wk with 75mg/kg methyleugenol _vs_ untreated	E-TOXM-18	BSCE	Female	In vivo	Chemical	methyleugenol	Agilent Mouse G4121A	93-15-2	0.571379	0.75597
Liver of female mice treated 2wk with 2500 ppm oxazepam _vs_ untreated	E-TOXM-18	BSCE	Female	In vivo	Chemical	Oxazepam	Agilent Mouse G4121A	604-75-1	13.301	-13.4318
Liver of female Pdss2 missense mutant (kd/kd) mice fed diet with 1% probucol _vs_ normal diet	GSE27954	BSCE	Female	In vivo	Chemical	Probucol	Illumina MouseWG-6 v2.0	23288-49-5	0.762205	-2.95861
Livers of female 2d old mice - mothers had high exposure to carbon black _vs_ untreated	GSE29764	BSCE	Female	In vivo	Chemical	Carbon Black	Custom Mouse	1333-86-4	-0.251734	1.93181
Fetal liver macrophages from wildtype mice treated with all-trans retinoic acid _vs_ untreated	E-MEXP-37	BSCE	In vitro	In vitro	Chemical	Tretinoin	Affymetrix GeneChip Mouse MG_U74A	302-79-4	0.596022	0
Fetal liver macrophages from NCoR KO mice treated with all-trans retinoic acid _vs_ untreated	E-MEXP-37	BSCE	In vitro	In vitro	Chemical	Tretinoin	Affymetrix GeneChip Mouse MG_U74A	302-79-4	0	-0.820736
Transglutaminase-2 null hepatocytes - treated with 100mM EtOH _vs_ untreated	GSE10285	BSCE	In vitro	In vitro	Chemical	Ethanol	Affymetrix GeneChip Mouse MG_430 2.0	64-17-5	4.02228	0.294735
Wildtype hepatocytes - treated with 100mM EtOH _vs_ untreated	GSE10285	BSCE	In vitro	In vitro	Chemical	Ethanol	Affymetrix GeneChip Mouse MG_430 2.0	64-17-5	1.76955	0.470185
Hepatoma AHR mutant derived from Hepa-1c1c7 cell line + 5nM tetradioxin 8hr _vs_ DMSO	GSE11796	BSCE	In vitro	In vitro	Chemical	2,3,7,8-Tetrachlorodibenzo-p-Dioxin	Affymetrix GeneChip Mouse MG_430 2.0	1746-01-6	0	0
Hepatoma AHR mutant derived from Hepa-1c1c7 cell line + 5uM benzo[a]pyrene 8hr _vs_ DMSO	GSE11796	BSCE	In vitro	In vitro	Chemical	Benzo[a]pyrene	Affymetrix GeneChip Mouse MG_430 2.0	50-32-8	0	0.694219
Liver sinusoidal endothelial cells + 100ng/mL LPS 6hr _vs_ untreated	GSE14674	BSCE	In vitro	In vitro	Chemical	Lipopolysaccharide	Illumina Sentrix Mouse-6 v1		1.05404	-1.30103
Primary hepatocytes of five inbred strains of mice + Wy14643 24hr _vs_ DMSO	GSE17250	BSCE	In vitro	In vitro	Chemical	WY-14,643	Affymetrix GeneChip Mouse MG_430 2.0	50892-23-4	1.23657	-2.85387
Primary hepatocytes of five inbred strains of mice + Wy14643 24hr _vs_ 6hr	GSE17250	BSCE	In vitro	In vitro	Chemical	WY-14,643	Affymetrix GeneChip Mouse MG_430 2.0	50892-23-4	-1.85699	-2.79588
Primary hepatocytes of five inbred strains of mice + Wy14643 6hr _vs_ DMSO	GSE17250	BSCE	In vitro	In vitro	Chemical	WY-14,643	Affymetrix GeneChip Mouse MG_430 2.0	50892-23-4	-2.42022	-1.61083
Hepatocytes from transgenic mice expressing human AHR - 10nM TCDD treated for 6hr _vs_ DMSO control	GSE17925	BSCE	In vitro	In vitro	Chemical	2,3,7,8-Tetrachlorodibenzo-p-Dioxin	Affymetrix GeneChip Mouse MG_430 2.0	1746-01-6	2.02228	-1.00218
Hepatocytes from C57BL6-J Ahrb/b (wt) mice - 10nM TCDD treated for 6hr _vs_ DMSO control	GSE17925	BSCE	In vitro	In vitro	Chemical	2,3,7,8-Tetrachlorodibenzo-p-Dioxin	Affymetrix GeneChip Mouse MG_430 2.0	1746-01-6	0.393619	0.322667
Hepatocytes infected with shGFP control - treated 4hr with forskolin _vs_ DMSO	GSE20979	BSCE	In vitro	In vitro	Chemical	Forskolin	Illumina mouseRef-8 v1.1 expression beadchip		1.54363	-2.01323
Hepatocytes infected with HDAC4/HDAC5 shRNA - treated 4hr with forskolin _vs_ DMSO	GSE20979	BSCE	In vitro	In vitro	Chemical	Forskolin	Illumina mouseRef-8 v1.1 expression beadchip		1.02503	0
Hepatocytes infected with HDAC4/HDAC5 shRNA - treated 2hr with forskolin _vs_ DMSO	GSE20979	BSCE	In vitro	In vitro	Chemical	Forskolin	Illumina mouseRef-8 v1.1 expression beadchip		0	-0.614751
Hepatocytes infected with shGFP control - treated 2hr with forskolin _vs_ DMSO	GSE20979	BSCE	In vitro	In vitro	Chemical	Forskolin	Illumina mouseRef-8 v1.1 expression beadchip		-0.720789	-0.44855
CD133- MIC1-1C3- liver cells from adult mice fed 0.1% DDC for 2wk _vs_ no DDC	GSE29121	BSCE	In vitro	In vitro	Chemical	5-diethoxycarbonyl-1,4-dihydrocollidine	Agilent Mouse Whole Genome G4122A/G4122F		1.27737	0
CD133+ MIC1-1C3+ liver cells from adult mice fed 0.1% DDC for 2wk _vs_ no DDC	GSE29121	BSCE	In vitro	In vitro	Chemical	5-diethoxycarbonyl-1,4-dihydrocollidine	Agilent Mouse Whole Genome G4122A/G4122F		0.628194	1.03716
Hepatocytes treated with PPARdelta agonist GW1516 _vs_ DMSO control	GSE32121	BSCE	In vitro	In vitro	Chemical	GW1516	Illumina MouseRef-8 v2.0 expression beadchip		0	0
Hepatocytes treated with PPARdelta agonist KD3010 _vs_ DMSO control	GSE32121	BSCE	In vitro	In vitro	Chemical	KD3010	Illumina MouseRef-8 v2.0 expression beadchip		1.42829	-0.268653
Hepatocytes 1mM Trichloroethane treated for 24hr _vs_ vehicle control	GSE35058	BSCE	In vitro	In vitro	Chemical	1,1,1,-Trichloroethane	Affymetrix GeneChip Mouse MG_430 2.0	72-43-5	0	0.680894
Hepatocytes 10nM Tetrachlorodibenzo-p-dioxin treated for 24hr _vs_ vehicle control	GSE35058	BSCE	In vitro	In vitro	Chemical	2,3,7,8-Tetrachlorodibenzo-p-Dioxin	Affymetrix GeneChip Mouse MG_430 2.0	1746-01-6	1.17263	-1.6517
Hepatocytes 10uM Bis-dichlorodibenzo-p-dioxin treated for 24hr _vs_ vehicle control	GSE35058	BSCE	In vitro	In vitro	Chemical	2,3,7,8-Tetrachlorodibenzo-p-Dioxin	Affymetrix GeneChip Mouse MG_430 2.0		0.675923	-1.94692
Hepatocytes 30uM Aroclor 1254 treated for 24hr _vs_ vehicle control	GSE35058	BSCE	In vitro	In vitro	Chemical	Arochlor 1254	Affymetrix GeneChip Mouse MG_430 2.0	12767-79-2	3.69897	-1.8729
Hepatocytes 1nM Calyculin A treated for 24hr _vs_ vehicle control	GSE35058	BSCE	In vitro	In vitro	Chemical	Calyculin A	Affymetrix GeneChip Mouse MG_430 2.0		-4.04096	-0.441772
Hepatocytes 300uM Carbon tetrachloride treated for 24hr _vs_ vehicle control	GSE35058	BSCE	In vitro	In vitro	Chemical	Carbon Tetrachloride	Affymetrix GeneChip Mouse MG_430 2.0	56-23-5	0	0
Hepatocytes 1mM Clofibrate treated for 24hr _vs_ vehicle control	GSE35058	BSCE	In vitro	In vitro	Chemical	Clofibrate	Affymetrix GeneChip Mouse MG_430 2.0	637-07-0	0.6362	-0.730254
Hepatocytes 1uM Cyclosporin A treated for 24hr _vs_ vehicle control	GSE35058	BSCE	In vitro	In vitro	Chemical	Cyclosporin A	Affymetrix GeneChip Mouse MG_430 2.0	59865-13-3	-1.10347	-0.314258
Hepatocytes Sodium 5% DMSO for 24hr _vs_ 5% PBS	GSE35058	BSCE	In vitro	In vitro	Chemical	Dimethyl Sulfoxide	Affymetrix GeneChip Mouse MG_430 2.0	67-68-5	0	0
Hepatocytes 30uM Tacrolimus treated for 24hr _vs_ vehicle control	GSE35058	BSCE	In vitro	In vitro	Chemical	FK506	Affymetrix GeneChip Mouse MG_430 2.0	104987-11-3	-1.63451	1.38616
Hepatocytes 30uM Heptachlor epoxide treated for 24hr _vs_ vehicle control	GSE35058	BSCE	In vitro	In vitro	Chemical	Heptachlor epoxide	Affymetrix GeneChip Mouse MG_430 2.0	76-44-8	3.1549	-0.479516
Hepatocytes 10uM Lead acetate treated for 24hr _vs_ vehicle control	GSE35058	BSCE	In vitro	In vitro	Chemical	Lead acetate	Affymetrix GeneChip Mouse MG_430 2.0	301-04-2	15.7696	0.979225
Hepatocytes 1nM Okadaic acid treated for 24hr _vs_ vehicle control	GSE35058	BSCE	In vitro	In vitro	Chemical	Okadaic acid	Affymetrix GeneChip Mouse MG_430 2.0	78111-17-8	-0.475215	1.0013
Hepatocytes 1mM Phenobarbital treated for 24hr _vs_ vehicle control	GSE35058	BSCE	In vitro	In vitro	Chemical	Phenobarbital	Affymetrix GeneChip Mouse MG_430 2.0	50-06-6	1.84466	-0.454322
Hepatocytes 3uM Sodium arsenite treated for 24hr _vs_ vehicle control	GSE35058	BSCE	In vitro	In vitro	Chemical	Sodium arsenite	Affymetrix GeneChip Mouse MG_430 2.0	7784-46-5	12.2147	0.323215
Hepatocytes 100uM Wyeth-14643 treated for 24hr _vs_ vehicle control	GSE35058	BSCE	In vitro	In vitro	Chemical	WY-14,643	Affymetrix GeneChip Mouse MG_430 2.0		1.5867	-0.850165
Hepatocytes 100uM Hexachlorocyclohexane treated for 24hr _vs_ vehicle control	GSE35058	BSCE	In vitro	In vitro	Chemical	β-Hexachlorocyclohexane	Affymetrix GeneChip Mouse MG_430 2.0	58-89-9	0.294307	-1.03763
Hepatoma Hepa1c1c7 cells treated 6hr with 100uM diethyl maleate _vs_ DMSO vehicle controls	GSE38350	BSCE	In vitro	In vitro	Chemical	diethyl maleate	Agilent Mouse Whole Genome G4122A/G4122F	141-05-9	4.284	0
Liver expressing Fv2E-PERK chimeric protein + 0.2mg-kg AP20187 treatment _vs_ untreated	GSE11210	BSCE	Male	In vivo	Chemical	AP20187	Affymetrix GeneChip Mouse MG_430 2.0		-2.1549	-5.92082
Liver of male mice treated 2wk with 5000 ppm o-nitrotoluene _vs_ untreated	E-TOXM-18	BSCE	Male	In vivo	Chemical	2-nitrotoluene	Agilent Mouse G4121A	88-72-2	1.17263	2.4318
Liver of male mice treated 2wk with 2500 ppm oxazepam _vs_ untreated	E-TOXM-18	BSCE	Male	In vivo	Chemical	Oxazepam	Agilent Mouse G4121A	604-75-1	8.58503	-19.9208
Liver from wildtype mice + 30uM per kg CDDO-Im _vs_ untreated	GSE15633	BSCE	Male	In vivo	Chemical	CDDO-Im	Affymetrix GeneChip Mouse MG_430 2.0		39.7212	-3.39794
Liver from Albumin-Cre Keap1 knockout mice + 30uM per kg CDDO-Im _vs_ untreated	GSE15633	BSCE	Male	In vivo	Chemical	CDDO-Im	Affymetrix GeneChip Mouse MG_430 2.0		2.24413	1.95861
Liver from wildtype mice treated 19hr with 1000ug/kg dioxin _vs_ corn oil control	GSE15859	BSCE	Male	In vivo	Chemical	2,3,7,8-Tetrachlorodibenzo-p-Dioxin	Affymetrix GeneChip Mouse MG_430 2.0	1746-01-6	21.4685	-6.61979
Liver from AHR knockout mice treated 19hr with 1000ug/kg dioxin _vs_ corn oil control	GSE15859	BSCE	Male	In vivo	Chemical	2,3,7,8-Tetrachlorodibenzo-p-Dioxin	Affymetrix GeneChip Mouse MG_430 2.0	1746-01-6	0	0
Liver of db/db mutant males fed standard diet + 42d of 10g/kg/day sebacic acid _vs_ standard diet	GSE21083	BSCE	Male	In vivo	Chemical	sebacic acid	Illumina MouseRef-8 v2.0 expression beadchip	111-20-6	5.20761	-5.18709
Liver of male mice 4hr after 3d daily exposure to 300mg/kg BaP _vs_ corn oil vehicle	GSE24751	BSCE	Male	In vivo	Chemical	Benzo[a]pyrene	Agilent Mouse Whole Genome G4122A/G4122F	50-32-8	14.7959	-14.5229
Liver of male MutaTM mice 40.6 strain 3d after 28d oral gavage with 75mg/kg BaP _vs_ vehicle	GSE24907	BSCE	Male	In vivo	Chemical	Benzo[a]pyrene	Agilent Mouse Whole Genome G4122A/G4122F	50-32-8	3.22185	-2.39794
Liver of male MutaTM mice 40.6 strain 3d after 28d oral gavage with 50mg/kg BaP _vs_ vehicle	GSE24907	BSCE	Male	In vivo	Chemical	Benzo[a]pyrene	Agilent Mouse Whole Genome G4122A/G4122F	50-32-8	2.95861	-1.31876
Liver of male MutaTM mice 40.6 strain 3d after 28d oral gavage with 25mg/kg BaP _vs_ vehicle	GSE24907	BSCE	Male	In vivo	Chemical	Benzo[a]pyrene	Agilent Mouse Whole Genome G4122A/G4122F	50-32-8	0.489991	1.52143
Liver of male mice 24hr after i.p. injection of 4.5g/kg hepatoxin GalN _vs_ saline	GSE24971	BSCE	Male	In vivo	Chemical	Galactosamine	Affymetrix GeneChip Mouse MG_430 2.0	7535-00-4	11.3188	-4.69897
Liver of male mice 48hr after i.p. injection of 4.5g/kg hepatoxin GalN _vs_ saline	GSE24971	BSCE	Male	In vivo	Chemical	Galactosamine	Affymetrix GeneChip Mouse MG_430 2.0	7535-00-4	7.37675	-10.3768
Liver from male Abcb4 knockout mice treated with norUDCA 4wk _vs_ untreated	GSE26547	BSCE	Male	In vivo	Chemical	24-norursodeoxycholic acid	Custom Mouse		2.58503	-7.0655
Liver from male Abcb4 knockout mice treated with norUDCA 3d _vs_ untreated	GSE26547	BSCE	Male	In vivo	Chemical	24-norursodeoxycholic acid	Custom Mouse		1.86967	-5.61979
Livers of male 2d old mice - mothers had high exposure to carbon black _vs_ untreated	GSE29764	BSCE	Male	In vivo	Chemical	Carbon Black	Custom Mouse	1333-86-4	-2.03621	-1.15366
Liver of euthyroid male mice 24hr post-oral gavage with GC-1 _vs_ vehicle	GSE32444	BSCE	Male	In vivo	Chemical	GC 1 compound	Illumina MouseWG-6 v2.0		0	0.715795
Liver of hypothyroid male mice 24hr post-oral gavage with GC-1 _vs_ vehicle	GSE32444	BSCE	Male	In vivo	Chemical	GC 1 compound	Illumina MouseWG-6 v2.0		-6.92082	5.56864
Livers of male mice - 0.05% phenobarbital w/v in drinking water for 28d _vs_ untreated controls	GSE34423	BSCE	Male	In vivo	Chemical	Phenobarbital	Affymetrix GeneChip Mouse MG_430 2.0	50-06-6	11.6021	-8.85387
Livers of 50-60d old male wildtype mice fasted 12hr after 100ug/20g body weight LPS _vs_ vehicle	GSE37546	BSCE	Male	In vivo	Chemical	Lipopolysaccharide	Affymetrix GeneChip Mouse MG_430 2.0		6.34679	-1.44733
Livers of 50-60d old male MCAD KO mice fasted 12hr after 100ug/20g body weight LPS _vs_ vehicle	GSE37546	BSCE	Male	In vivo	Chemical	Lipopolysaccharide	Affymetrix GeneChip Mouse MG_430 2.0		4.39794	-3.22185
Livers from male BALB/C mice fed diet supplemented with 1% quercetin _vs_ untreated controls	GSE38136	BSCE	Male	In vivo	Chemical	Quercetin	Affymetrix GeneChip Mouse MG_430 2.0	117-39-5	3	-1.35556
Livers from male BALB/C mice fed diet supplemented with 0.5% quercetin _vs_ untreated controls	GSE38136	BSCE	Male	In vivo	Chemical	Quercetin	Affymetrix GeneChip Mouse MG_430 2.0	117-39-5	0.898597	-0.408713
Livers from male BALB/C mice fed diet supplemented with 0.1% quercetin _vs_ untreated controls	GSE38136	BSCE	Male	In vivo	Chemical	Quercetin	Affymetrix GeneChip Mouse MG_430 2.0	117-39-5	-0.249029	0.816161
Liver from 12-20wk old male 129S1-SvlmJ (wildtype) mice + 5d WY14643 _vs_ untreated mice	GSE8295	BSCE	Male	In vivo	Chemical	WY-14,643	Affymetrix GeneChip Mouse MG_430 2.0	50892-23-4	15.8539	-19.3872
Liver from 12-20wk old male 129S4-SvJae (PPARa-KO) mice + 5d WY14643 _vs_ untreated mice	GSE8295	BSCE	Male	In vivo	Chemical	WY-14,643	Affymetrix GeneChip Mouse MG_430 2.0	50892-23-4	1.58838	-2.49485
Liver from wildtype mice - fenofibrate treated 6hr _vs_ untreated	GSE8396	BSCE	Male	In vivo	Chemical	Fenofibrate	Affymetrix GeneChip Mouse MG_430 2.0	49562-28-9	1.47756	-4.42022
Liver from PPARa-null mice - fenofibrate treated 6hr _vs_ untreated	GSE8396	BSCE	Male	In vivo	Chemical	Fenofibrate	Affymetrix GeneChip Mouse MG_430 2.0	49562-28-9	-0.630042	0.932185
Liver from wildtype mice - WY14643 treated 6hr _vs_ untreated	GSE8396	BSCE	Male	In vivo	Chemical	WY-14,643	Affymetrix GeneChip Mouse MG_430 2.0		4	-5.02228
Liver from PPARa-null mice - WY14643 treated 6hr _vs_ untreated	GSE8396	BSCE	Male	In vivo	Chemical	WY-14,643	Affymetrix GeneChip Mouse MG_430 2.0		1.38934	0
Livers from male B6C3F1 mice fed ad libitum 7d 1pp ethinyl estradiol _vs_ 7d normal diet	GSE84590	BSCE	Male	In vivo	Chemical	Ethinyl estradiol	Illumina		7.79588	-25.3565
Livers from male B6C3F1 mice fed ad libitum 7d 2.5ppm ethinyl estradiol _vs_ 7d normal diet	GSE84590	BSCE	Male	In vivo	Chemical	Ethinyl estradiol	Illumina		9.02228	-29.6198
Livers from male B6C3F1 mice fed ad libitum 7d 5ppm ethinyl estradiol _vs_ 7d normal diet	GSE84590	BSCE	Male	In vivo	Chemical	Ethinyl estradiol	Illumina		9.36653	-21.5686
Livers from male B6C3F1 mice fed ad libitum 7d 10ppm ethinyl estradiol _vs_ 7d normal diet	GSE84590	BSCE	Male	In vivo	Chemical	Ethinyl estradiol	Illumina		7.21467	-14.2596
Livers from male B6C3F1 mice fed ad libitum 28d 10ppm ethinyl estradiol _vs_ 28d normal diet	GSE84590	BSCE	Male	In vivo	Chemical	Ethinyl estradiol	Illumina		7.65758	-19.0757
Liver from wildtype mice treated with 3mg/kg/day perfluorooctanoic acid 7d _vs_ vehicle	GSE9786	BSCE	Male	In vivo	Chemical	Perfluorooctanoic acid	Affymetrix GeneChip Mouse MG_430 2.0	335-67-1	20.6383	-12.3098
Liver from PPARalpha knockout mice treated with 3mg/kg/day perfluorooctanoic acid 7d _vs_ vehicle	GSE9786	BSCE	Male	In vivo	Chemical	Perfluorooctanoic acid	Affymetrix GeneChip Mouse MG_430 2.0	335-67-1	16.8539	0.602408
Liver ATF4 KO expressing Fv2E-PERK fusion protein activated with 0.2mg/kg AP20187 _vs_ untreated	GSE11116	BSCE		In vivo	Chemical	AP20187	Affymetrix GeneChip Mouse MG_U74A		0.802444	0
Liver ATF4 WT expressing Fv2E-PERK fusion protein activated with 0.2mg/kg AP20187 _vs_ untreated	GSE11116	BSCE		In vivo	Chemical	AP20187	Affymetrix GeneChip Mouse MG_U74A		0	-0.257432
Liver of mouse treated 13wk - 100mg per kg 1,4-dichlorobenzene _vs_ CCO5 corn oil vehicle	GSE18858	BSCE		In vivo	Chemical	1,4-Dichlorobenzene	Affymetrix GeneChip Mouse MG_430 2.0	541-73-1	3.52288	1.21896
Liver of mouse treated 13wk - 250mg per kg 2-chloromethylpyridine hydrochloride _vs_ dH20 vehicle	GSE18858	BSCE		In vivo	Chemical	2-Chloromethylpyridine hydrochloride	Affymetrix GeneChip Mouse MG_430 2.0		7.25181	-0.829445
Liver of mouse treated 13wk - 100mg per kg benzene _vs_ CCO2 corn oil vehicle	GSE18858	BSCE		In vivo	Chemical	Benzene	Affymetrix GeneChip Mouse MG_430 2.0	71-43-2	0	-1.05208
Liver of mouse treated 13wk - 2000ppm 1,5-naphthalenediamine _vs_ FCON chow vehicle	GSE18858	BSCE		In vivo	Chemical	N-(1-naphthyl)ethylenediamine dihydrochloride	Affymetrix GeneChip Mouse MG_430 2.0	2243-62-1	24.1805	-5.10237
Liver of mouse treated 13wk - 50mg per kg n-methylolacrylamide _vs_ WCO1 dH2O vehicle	GSE18858	BSCE		In vivo	Chemical	N-methylolacrylamide	Affymetrix GeneChip Mouse MG_430 2.0	924-42-5	5.63827	-4.25181
Liver of mouse treated 13wk - 300ppm propylene glycol mono-t-butyl ether _vs_ ACO3 air vehicle	GSE18858	BSCE		In vivo	Chemical	Propylene glycol mono-t-butyl ether	Affymetrix GeneChip Mouse MG_430 2.0	57018-52-7	0.490663	4.69897
Liver of mouse treated 13wk - 75ppm propylene glycol mono-t-butyl ether _vs_ ACO3 air vehicle	GSE18858	BSCE		In vivo	Chemical	Propylene glycol mono-t-butyl ether	Affymetrix GeneChip Mouse MG_430 2.0	57018-52-7	-2.14267	1.57675
Liver of mouse treated 13wk - 2mg per cubed meter vanadium pentoxide _vs_ ACO3 air vehicle	GSE18858	BSCE		In vivo	Chemical	vanadium pentoxide	Affymetrix GeneChip Mouse MG_430 2.0	1314-62-1	0	0
Liver of humanized mice expressing ApoE*3L-CETP on high fat western diet + PFHxS 4-6wk _vs_ PFBS	GSE22940	BSCE		In vivo	Chemical	Perfluorobutanesulfonic acid	Affymetrix GeneChip Mouse MG_430 2.0		25.9208	-17.4815
Liver of humanized mice expressing ApoE*3L-CETP on high fat western diet + PFOS 4-6wk _vs_ PFBS	GSE22940	BSCE		In vivo	Chemical	Perfluorooctane sulfonate	Affymetrix GeneChip Mouse MG_430 2.0		28.0315	-17.0605
Liver 4hr post 10mg/kg Am251 then 10mg/kg IDFP treatment _vs_ DMSO control	GSE22949	BSCE		In vivo	Chemical	AM251/IDFP	Illumina MouseRef-8 v2.0 expression beadchip	183232-66-8	0.249029	-2.65758
Liver of mice 4hr after i.p. treatment with 4mg/kg LPS + genipin _vs_ mock treatment	GSE35934	BSCE		In vivo	Chemical	Lipopolysaccharide+genipin	Custom Mouse		5.39794	0
Liver from mice fed high calorie diet + resveratrol _vs_ standard diet	GSE6089	BSCE		In vivo	Chemical	Resveratrol/high calorie	Custom Mouse		1.15864	-6.01773
Liver of mice with liver-specific Mtf1 KO - 6hr post 20uM/kg cadmium I.P. injection _vs_ untreated	E-MEXP-438	BSCE		In vivo	Chemical	Cadmium	Affymetrix GeneChip Mouse MG_430 2.0	7440-43-9	22.0555	0
Liver of wildtype mice - 6hr post 20uM/kg cadmium I.P. injection _vs_ untreated	E-MEXP-438	BSCE		In vivo	Chemical	Cadmium	Affymetrix GeneChip Mouse MG_430 2.0	7440-43-9	21.6198	-0.788079
Livers of diabetic obese mice (db/db) treated 2hr with 400mg/kg metformin _vs_ vehicle	E-MEXP-490	BSCE		In vivo	Chemical	Metformin	Affymetrix GeneChip Mouse MG_U74A	657-24-9	0	0
Livers of diabetic obese mice (db/db) treated 2hr with 50mg/kg metformin _vs_ vehicle	E-MEXP-490	BSCE		In vivo	Chemical	Metformin	Affymetrix GeneChip Mouse MG_U74A	657-24-9	0	0
Liver of mice 24hr after toxic dose (529mg/kg) of paracetamol _vs_ saline vehicle	E-MEXP-82	BSCE		In vivo	Chemical	Acetaminophen	Affymetrix GeneChip Mouse MG_U74A	103-90-2	2.67778	-6.04096
Liver of mice 4hr after non-toxic dose (151mg/kg) of paracetamol _vs_ saline vehicle	E-MEXP-82	BSCE		In vivo	Chemical	Acetaminophen	Affymetrix GeneChip Mouse MG_U74A	103-90-2	2.09151	-0.660747
Liver of mice 1hr after toxic dose (529mg/kg) of paracetamol _vs_ saline vehicle	E-MEXP-82	BSCE		In vivo	Chemical	Acetaminophen	Affymetrix GeneChip Mouse MG_U74A	103-90-2	1.36351	0
Liver of mice 4hr after toxic dose (529mg/kg) of paracetamol _vs_ saline vehicle	E-MEXP-82	BSCE		In vivo	Chemical	Acetaminophen	Affymetrix GeneChip Mouse MG_U74A	103-90-2	0.962175	-0.993106
Liver of mice 24hr after non-toxic dose (151mg/kg) of paracetamol _vs_ saline vehicle	E-MEXP-82	BSCE		In vivo	Chemical	Acetaminophen	Affymetrix GeneChip Mouse MG_U74A	103-90-2	0.687611	1.04721
Liver of mice 1hr after non-toxic dose (151mg/kg) of paracetamol _vs_ saline vehicle	E-MEXP-82	BSCE		In vivo	Chemical	Acetaminophen	Affymetrix GeneChip Mouse MG_U74A	103-90-2	0	0.601713
Liver from AHR KO + TCDD _vs_ AHR KO + corn oil	GSE10082	BSCE		In vivo	Chemical	2,3,7,8-Tetrachlorodibenzo-p-Dioxin	Affymetrix GeneChip Mouse MG_430 2.0	1746-01-6	0	0.857924
Liver of mice treated 19hr with tetrachlorodibenzo-p-dioxin (TCDD) _vs_ corn oil vehicle	GSE10769	BSCE		In vivo	Chemical	2,3,7,8-Tetrachlorodibenzo-p-Dioxin	Affymetrix GeneChip Mouse MG_430 2.0	1746-01-6	23.5376	-5.95861
Mouse liver single dose trichloroethylene _vs_ corn oil_GPL81	GSE10823	BSCE		In vivo	Chemical	Trichloroethylene	Affymetrix GeneChip Mouse MG_U74A	79-01-6	5.50864	-3.52288
Mouse liver repeated dose trichloroethylene _vs_ corn oil_GPL81	GSE10823	BSCE		In vivo	Chemical	Trichloroethylene	Affymetrix GeneChip Mouse MG_U74A	79-01-6	0.918653	-3.22185
Mouse liver trichloroethylene repeated dose _vs_ single dose_GPL81	GSE10823	BSCE		In vivo	Chemical	Trichloroethylene	Affymetrix GeneChip Mouse MG_U74A	79-01-6	-3.22185	0.371815
Liver from Aag null mouse after 6hr of MMS treatment _vs_ untreated	GSE11252	BSCE		In vivo	Chemical	Methyl Methanesulfonate	Affymetrix GeneChip Mouse MG_U74A	66-27-3	2.74473	0
Liver after 12hr of MMS treatment _vs_ untreated	GSE11252	BSCE		In vivo	Chemical	Methyl Methanesulfonate	Affymetrix GeneChip Mouse MG_U74A	66-27-3	2.00436	0.790217
Liver after 48hr of MMS treatment _vs_ untreated	GSE11252	BSCE		In vivo	Chemical	Methyl Methanesulfonate	Affymetrix GeneChip Mouse MG_U74A	66-27-3	1.02273	1.3098
Liver from Aag null mouse after 48hr of MMS treatment _vs_ untreated	GSE11252	BSCE		In vivo	Chemical	Methyl Methanesulfonate	Affymetrix GeneChip Mouse MG_U74A	66-27-3	0.807433	0.771343
Liver from Aag null mouse after 24hr of MMS treatment _vs_ untreated	GSE11252	BSCE		In vivo	Chemical	Methyl Methanesulfonate	Affymetrix GeneChip Mouse MG_U74A	66-27-3	0.640924	-1.31876
Liver after 6hr of MMS treatment _vs_ untreated	GSE11252	BSCE		In vivo	Chemical	Methyl Methanesulfonate	Affymetrix GeneChip Mouse MG_U74A	66-27-3	0.571217	0.326979
Liver after 24hr of MMS treatment _vs_ untreated	GSE11252	BSCE		In vivo	Chemical	Methyl Methanesulfonate	Affymetrix GeneChip Mouse MG_U74A	66-27-3	0.458047	0
Liver from Aag null mouse after 12hr of MMS treatment _vs_ untreated	GSE11252	BSCE		In vivo	Chemical	Methyl Methanesulfonate	Affymetrix GeneChip Mouse MG_U74A	66-27-3	0.38426	0.702458
Liver from C57BL/6 mice + 20mg/m3 Carbon Black 90min for 4d _vs_ filtered air control	GSE11346	BSCE		In vivo	Chemical	Carbon Black	Custom Mouse		0	-0.309804
Liver from C57BL/6 mice + 20mg /m3 Diesel Exhaust Particles 90min for 4d _vs_ filtered air control	GSE11346	BSCE		In vivo	Chemical	Vehicle Emissions	Custom Mouse		2.50864	0
Liver from tumor-bearing mice (TK-4 cells in cecum)+ TSU68 _vs_ Non-tumor bearing mice + control	GSE11808	BSCE		In vivo	Chemical	TSU68	Affymetrix GeneChip Mouse MG_430A 2.0		-0.614036	-2.65758
Liver from standard diet + 0.04% resveratrol _vs_ standard diet	GSE11845	BSCE		In vivo	Chemical	Resveratrol	Custom Mouse	501-36-0	0	-0.69702
Liver from standard diet + 0.01% resveratrol _vs_ standard diet	GSE11845	BSCE		In vivo	Chemical	Resveratrol	Custom Mouse		0	0
Liver from standard diet fed every-other-day + 0.01% resveratrol _vs_ no resveratrol	GSE11845	BSCE		In vivo	Chemical	Resveratrol	Custom Mouse		0	0
Liver from standard diet fed every-other-day + 0.04% resveratrol _vs_ no resveratrol	GSE11845	BSCE		In vivo	Chemical	Resveratrol	Custom Mouse		0	0
Liver from high caloric diet + 0.01% resveratrol _vs_ no resveratrol	GSE11845	BSCE		In vivo	Chemical	Resveratrol	Custom Mouse		-1.29843	4.09151
Liver from high caloric diet + 0.04% resveratrol _vs_ no resveratrol	GSE11845	BSCE		In vivo	Chemical	Resveratrol	Custom Mouse		-2.13077	8.92082
Liver treated with C-775146 5d _vs_ control	GSE12147	BSCE		In vivo	Chemical	C-775146	Affymetrix GeneChip Mouse MG_U74A		4.02687	-4.23657
Liver treated with C-775146 24hr _vs_ control	GSE12147	BSCE		In vivo	Chemical	C-775146	Affymetrix GeneChip Mouse MG_U74A		3.69897	-5.63827
Liver treated with C-865520 24hr _vs_ control	GSE12147	BSCE		In vivo	Chemical	C-865520	Affymetrix GeneChip Mouse MG_U74A		4.20066	-4.63827
Liver treated with C-865520 5d _vs_ control	GSE12147	BSCE		In vivo	Chemical	C-865520	Affymetrix GeneChip Mouse MG_U74A		2.18709	-2.74473
Liver treated with C-868388 5d _vs_ control	GSE12147	BSCE		In vivo	Chemical	C-868388	Affymetrix GeneChip Mouse MG_U74A		4	-4.17393
Liver treated with C-868388 24hr _vs_ control	GSE12147	BSCE		In vivo	Chemical	C-868388	Affymetrix GeneChip Mouse MG_U74A		1.54821	-0.497573
Fetal livers from timed pregnant mice exposed gestation days 1-17 - 10mg/kg/day PFOA _vs_ vehicle	GSE13044	BSCE		In vivo	Chemical	Perfluorooctanoic acid	Affymetrix GeneChip Mouse MG_430 2.0	335-67-1	10.1367	-4
Fetal livers from timed pregnant mice exposed gestation days 1-17 - 5mg/kg/day PFOA _vs_ vehicle	GSE13044	BSCE		In vivo	Chemical	Perfluorooctanoic acid	Affymetrix GeneChip Mouse MG_430 2.0	335-67-1	10.0506	-0.84436
Fetal livers from timed pregnant mice exposed gestation days 1-17 - 3mg/kg/day PFOA _vs_ vehicle	GSE13044	BSCE		In vivo	Chemical	Perfluorooctanoic acid	Affymetrix GeneChip Mouse MG_430 2.0	335-67-1	4.13668	-2.36653
Fetal livers from timed pregnant mice exposed gestation days 1-17 - 1mg/kg/day PFOA _vs_ vehicle	GSE13044	BSCE		In vivo	Chemical	Perfluorooctanoic acid	Affymetrix GeneChip Mouse MG_430 2.0	335-67-1	2.61979	-2.52288
Fetal liver from mice exposed to PFOS from gestation day 1-17 - 10mg kg d _vs_ 0mg kg d	GSE13302	BSCE		In vivo	Chemical	Perfluorooctane sulfonate	Affymetrix GeneChip Mouse MG_430 2.0		3.04576	-0.777804
Fetal liver from mice exposed to PFOS from gestation day 1-17 - 5mg kg d _vs_ 0mg kg d	GSE13302	BSCE		In vivo	Chemical	Perfluorooctane sulfonate	Affymetrix GeneChip Mouse MG_430 2.0		0.237922	-3.04576
Liver 24hr after Francisella tularensis challege - Ft LPS pretreatment _vs_ saline pretreatment	GSE16207	BSCE		In vivo	Chemical	Lipopolysaccharide	Affymetrix GeneChip Mouse MG_430 2.0		0	0.484259
Liver from CD-1 mice treated for 30d with phenobarbital _vs_ control	GSE16777	BSCE		In vivo	Chemical	Phenobarbital	Affymetrix GeneChip Mouse MG_430 2.0	50-06-6	13.9586	-3.69897
Liver from CD-1 mice treated for 4d with phenobarbital _vs_ control	GSE16777	BSCE		In vivo	Chemical	Phenobarbital	Affymetrix GeneChip Mouse MG_430 2.0	50-06-6	11.1249	0
Liver from CD-1 mice treated for 30d with propiconazole _vs_ control	GSE16777	BSCE		In vivo	Chemical	Propiconazole	Affymetrix GeneChip Mouse MG_430 2.0	60207-90-1	16.6778	-13.7447
Liver from CD-1 mice treated for 4d with propiconazole _vs_ control	GSE16777	BSCE		In vivo	Chemical	Propiconazole	Affymetrix GeneChip Mouse MG_430 2.0	60207-90-1	1.6517	-0.337809
Liver from CD-1 mice treated for 30d with triadimefon _vs_ control	GSE16777	BSCE		In vivo	Chemical	Triadimefon	Affymetrix GeneChip Mouse MG_430 2.0		8.65758	-8.82391
Liver from CD-1 mice treated for 4d with triadimefon _vs_ control	GSE16777	BSCE		In vivo	Chemical	Triadimefon	Affymetrix GeneChip Mouse MG_430 2.0		3.39794	-0.460297
Liver from Balb/c mice injected with 20mg/kg Concanavalin A 6hr _vs_ 0hr control	GSE17184	BSCE		In vivo	Chemical	Conconavalin A	Affymetrix GeneChip Mouse MG_430 2.0		2.42022	-1.31336
Liver from Balb/c mice injected with 20mg/kg Concanavalin A 3hr _vs_ 0hr control	GSE17184	BSCE		In vivo	Chemical	Conconavalin A	Affymetrix GeneChip Mouse MG_430 2.0		2.39794	-1.13847
Liver from Balb/c mice injected with 20mg/kg Concanavalin A 1hr _vs_ 0hr control	GSE17184	BSCE		In vivo	Chemical	Conconavalin A	Affymetrix GeneChip Mouse MG_430 2.0		-0.223953	-0.839832
Liver of mice treated with 900mg/kg single dose 2-butoxyethanol 4hr _vs_ vehicle	GSE17880	BSCE		In vivo	Chemical	2-Butoxyethanol	Affymetrix GeneChip Mouse MG_430 2.0	111-76-2	1.67572	-0.832092
Liver of mice treated with 900mg/kg/d 2-butoxyethanol 7d _vs_ vehicle	GSE17880	BSCE		In vivo	Chemical	2-Butoxyethanol	Affymetrix GeneChip Mouse MG_430 2.0	111-76-2	1.6073	0.562567
Liver of CD-1 mice 4hr after treatment with acetaminophen _vs_ vehicle	GSE18949	BSCE		In vivo	Chemical	Acetaminophen	Custom Mouse	103-90-2	3.52288	-0.922269
Liver of CD-1 mice 1.5hr after treatment with acetaminophen _vs_ vehicle	GSE18949	BSCE		In vivo	Chemical	Acetaminophen	Custom Mouse	103-90-2	2.79588	-2.3098
Liver of CD-1 mice 1.5hr after treatment with interferon beta and acetaminophen _vs_ vehicle	GSE18949	BSCE		In vivo	Chemical	Acetaminophen	Custom Mouse	103-90-2	2.55284	-3.39794
Liver of CD-1 mice 4hr after treatment with interferon beta and acetaminophen _vs_ vehicle	GSE18949	BSCE		In vivo	Chemical	Acetaminophen	Custom Mouse	103-90-2	2.45593	-3.52288
Liver of mice fed standard diet until 56wo - high fat + high SRT1720 _vs_ unchanged until 82wo	GSE19102	BSCE		In vivo	Chemical	SRT1720	Illumina MouseRef-8 v2.0 expression beadchip		4.09151	-13.301
Liver of mice fed standard diet until 56wo - high fat + low SRT1720 _vs_ unchanged until 82wo	GSE19102	BSCE		In vivo	Chemical	SRT1720	Illumina MouseRef-8 v2.0 expression beadchip		1.11407	-4
Liver of mice fed standard diet until 56wo - high fat + high SRT1720 _vs_ high fat until 82wo	GSE19102	BSCE		In vivo	Chemical	SRT1720	Illumina MouseRef-8 v2.0 expression beadchip		0.750068	2.74473
Liver of mice fed standard diet until 56wo - high fat + low SRT1720 _vs_ high fat until 82wo	GSE19102	BSCE		In vivo	Chemical	SRT1720	Illumina MouseRef-8 v2.0 expression beadchip		-2.85387	4.69897
Liver from C57BL/6 mice exposed 11d to 40mg/m3 1hr/d nano-TiO2 by inhalation _vs_ untreated controls	GSE19487	BSCE		In vivo	Chemical	titanium dioxide	Agilent Mouse Whole Genome G4122A/G4122F	13463-67-7	0	0
Liver from mice fed Western diet supplemented with fenofibrate for 4wk _vs_ not supplemented	GSE21211	BSCE		In vivo	Chemical	Fenofibrate	Affymetrix GeneChip Mouse MG_430 2.0	49562-28-9	8.65758	-16.9586
Livers from 6-9mo PPARalpha-null mice given 10mg/kg PFOS for 7d _vs_ untreated	GSE22871	BSCE		In vivo	Chemical	Perfluorooctane sulfonate	Affymetrix GeneChip Mouse MG_430 2.0		31.4559	-5.69897
Livers from 6-9mo wildtype mice given 10mg/kg PFOS for 7d _vs_ untreated	GSE22871	BSCE		In vivo	Chemical	Perfluorooctane sulfonate	Affymetrix GeneChip Mouse MG_430 2.0		16.2366	-11.7447
Livers from 6-9mo PPARalpha-null mice given 3mg/kg PFOS for 7d _vs_ untreated	GSE22871	BSCE		In vivo	Chemical	Perfluorooctane sulfonate	Affymetrix GeneChip Mouse MG_430 2.0		10.0555	-3.69897
Livers from 6-9mo wildtype mice given 3mg/kg PFOS for 7d _vs_ untreated	GSE22871	BSCE		In vivo	Chemical	Perfluorooctane sulfonate	Affymetrix GeneChip Mouse MG_430 2.0		4	-4.19382
Liver 4hr post 10mg/kg Am251 then 10mg/kg IDFP treatment _vs_ IDFP only	GSE22949	BSCE		In vivo	Chemical	AM251	Illumina MouseRef-8 v2.0 expression beadchip	183232-66-8	3.30103	-2.56864
Liver 4hr post 10mg/kg IDFP treatment _vs_ DMSO control	GSE22949	BSCE		In vivo	Chemical	isopropoyl dodecyl fluorophosphonate	Illumina MouseRef-8 v2.0 expression beadchip		-1.48017	0.493089
Liver of P8 mice from mother treated with EtOH (fertilization to gestation 8.5d) _vs_ untreated	GSE23115	BSCE		In vivo	Chemical	Ethanol	Illumina MouseWG-6 v2.0	64-17-5	-0.63097	1.4034
Liver of C57BL6 mice - beta-secretase inhibitor treated _vs_ vehicle treated	GSE23780	BSCE		In vivo	Chemical	Compound 13	Affymetrix GeneChip Mouse MG_430 2.0		23.4089	-14.6576
Liver of PXR null C57Bl6NTac mice - beta-secretase inhibitor treated _vs_ vehicle treated	GSE23780	BSCE		In vivo	Chemical	Compound 13	Affymetrix GeneChip Mouse MG_430 2.0		9.34679	-24.0605
Liver from mice fed with control diet + glipizide _vs_ control diet	GSE2431	BSCE		In vivo	Chemical	Glipizide	Affymetrix GeneChip Mouse MG_U74A	29094-61-9	0.62142	0.612077
Liver from mice fed with control diet + glipizide + metformin _vs_ control diet	GSE2431	BSCE		In vivo	Chemical	Metformin+Glipizide	Affymetrix GeneChip Mouse MG_U74A	657-24-9	0	0
Liver from mice fed with control diet + rosiglitazone _vs_ control diet	GSE2431	BSCE		In vivo	Chemical	rosiglitazone	Affymetrix GeneChip Mouse MG_U74A	122320-73-4	-1.0013	-2.46852
Liver of wildtype mice after fibrosis induction by CCL4 treatment - 1d _vs_ 0d	GSE25583	BSCE		In vivo	Chemical	Carbon Tetrachloride	Illumina MouseRef-8 v2.0 expression beadchip	56-23-5	3.09691	3.39794
Liver of wildtype mice after fibrosis induction by CCL4 treatment - 2wk _vs_ 0d	GSE25583	BSCE		In vivo	Chemical	Carbon Tetrachloride	Illumina MouseRef-8 v2.0 expression beadchip	56-23-5	2.74473	3.22185
Liver of c-Met conditional null mice after fibrosis induction by CCL4 treatment - 1d _vs_ 0d	GSE25583	BSCE		In vivo	Chemical	Carbon Tetrachloride	Illumina MouseRef-8 v2.0 expression beadchip	56-23-5	1.30892	4
Liver of wildtype mice after fibrosis induction by CCL4 treatment - 1wk _vs_ 0d	GSE25583	BSCE		In vivo	Chemical	Carbon Tetrachloride	Illumina MouseRef-8 v2.0 expression beadchip	56-23-5	1.02549	2.46852
Liver of wildtype mice after fibrosis induction by CCL4 treatment - 3wk _vs_ 0d	GSE25583	BSCE		In vivo	Chemical	Carbon Tetrachloride	Illumina MouseRef-8 v2.0 expression beadchip	56-23-5	0.849244	2.23657
Liver of c-Met conditional null mice after fibrosis induction by CCL4 treatment - 2wk _vs_ 0d	GSE25583	BSCE		In vivo	Chemical	Carbon Tetrachloride	Illumina MouseRef-8 v2.0 expression beadchip	56-23-5	0.377165	5.29243
Liver of c-Met conditional null mice after fibrosis induction by CCL4 treatment - 3wk _vs_ 0d	GSE25583	BSCE		In vivo	Chemical	Carbon Tetrachloride	Illumina MouseRef-8 v2.0 expression beadchip	56-23-5	0	5.4437
Liver of c-Met conditional null mice after fibrosis induction by CCL4 treatment - 1wk _vs_ 0d	GSE25583	BSCE		In vivo	Chemical	Carbon Tetrachloride	Illumina MouseRef-8 v2.0 expression beadchip	56-23-5	-0.64859	7.5376
Liver of mice exposed 5000ug/Kg/day bisphenol A for 28d _vs_ untreated controls	GSE26728	BSCE		In vivo	Chemical	bisphenol A	Agilent Mouse Whole Genome G4122A/G4122F	80-05-7	0	-1.9393
Liver of mice exposed 50ug/Kg/day bisphenol A for 28d _vs_ untreated controls	GSE26728	BSCE		In vivo	Chemical	bisphenol A	Agilent Mouse Whole Genome G4122A/G4122F	80-05-7	-1.76955	0.366734
Liver of 3mo old Ire1a knockout mice - tunicamycin challenged for 8hr _vs_ dextrose control	GSE27038	BSCE		In vivo	Chemical	Tunicamycin	Affymetrix GeneChip Mouse MG_430 2.0	11089-65-9	3.22185	0.263285
Liver of 3mo old wildtype mice - tunicamycin challenged for 8hr _vs_ dextrose control	GSE27038	BSCE		In vivo	Chemical	Tunicamycin	Affymetrix GeneChip Mouse MG_430 2.0	11089-65-9	-1.38934	5
Liver of mice on high fat diet for 3wk + 4mg/kg/d rosiglitazone _vs_ high fat diet only_GPL6887	GSE28384	BSCE		In vivo	Chemical	rosiglitazone	Illumina MouseWG-6 v2.0	122320-73-4	0.958213	-1.02549
Livers of 2d old mice - mothers had high exposure to carbon black _vs_ untreated	GSE29764	BSCE		In vivo	Chemical	Carbon Black	Custom Mouse	1333-86-4	0.603801	2.88606
Liver with liver specific PERK KO - 1mg/kg Tunicamycin treated for 6hr _vs_ vehicle control	GSE29929	BSCE		In vivo	Chemical	Tunicamycin	Affymetrix GeneChip Mouse MG_430 2.0	11089-65-9	-0.533132	1.05404
Liver wildtype - 1mg/kg Tunicamycin treated for 6hr _vs_ vehicle control	GSE29929	BSCE		In vivo	Chemical	Tunicamycin	Affymetrix GeneChip Mouse MG_430 2.0	11089-65-9	-1.36552	1.82102
Liver of mice treated with 200 mg/kg 300nm SiO2 particles 6hr post-injection _vs_ water control	GSE30861	BSCE		In vivo	Chemical	SILICAPART300nm	Affymetrix GeneChip Mouse MG_430 2.0	7631-86-9	1.83268	-3.69897
Liver of mice treated with 10 mg/kg 300nm SiO2 particles 6hr post-injection _vs_ water control	GSE30861	BSCE		In vivo	Chemical	SILICAPART300nm	Affymetrix GeneChip Mouse MG_430 2.0	7631-86-9	-0.223589	-1.0846
Liver of mice treated with 10 mg-kg 30nm SiO2 particles 6hr post-injection _vs_ water control	GSE30861	BSCE		In vivo	Chemical	SILICAPART30nm	Affymetrix GeneChip Mouse MG_430 2.0	7631-86-9	5.76955	-1.64397
Liver of mice treated with 20 mg/kg 70nm SiO2 particles 6hr post-injection _vs_ water control	GSE30861	BSCE		In vivo	Chemical	SILICAPART70nm	Affymetrix GeneChip Mouse MG_430 2.0	7631-86-9	5.13077	-2.50864
Liver of mice treated with 10 mg/kg 70nm SiO2 particles 6hr post-injection _vs_ water control	GSE30861	BSCE		In vivo	Chemical	SILICAPART70nm	Affymetrix GeneChip Mouse MG_430 2.0	7631-86-9	4.85387	-1.26761
Liver of mice treated with 40 mg/kg 70nm SiO2 particles 6hr post-injection _vs_ water control	GSE30861	BSCE		In vivo	Chemical	SILICAPART70nm	Affymetrix GeneChip Mouse MG_430 2.0	7631-86-9	3.30103	-2.42022
Liver after 0.03% w/w fenofibrate in diet 2wk _vs_ sunflower oil control diet	GSE32706	BSCE		In vivo	Chemical	Fenofibrate	Affymetrix GeneChip Mouse MG_430 2.0	49562-28-9	21.6383	-22.1805
Liver E2F1 wildtype - LPS treated 20hr _vs_ saline control	GSE33901	BSCE		In vivo	Chemical	Lipopolysaccharide	Agilent Mouse Whole Genome G4122A/G4122F		0.617443	-5.92082
Liver of mice 4hr after i.p. treatment with 4mg/kg LPS _vs_ mock treatment	GSE35934	BSCE		In vivo	Chemical	Lipopolysaccharide	Custom Mouse		1.92812	1.82102
Livers from induced nonalcoholic steatohepatitis mice + 0.1% metformin _vs_ untreated controls	GSE35961	BSCE		In vivo	Chemical	Metformin	Affymetrix GeneChip Mouse MG_430 2.0	657-24-9	0	0.2909
Liver of Dicer1 null mice 15d after treatment with 120mg/kg ENU _vs_ untreated	GSE36307	BSCE		In vivo	Chemical	N-ethyl-N-nitrosourea	Agilent Mouse Whole Genome G4122A/G4122F	759-73-9	1.25493	-2.61979
Liver of wildtype mice 15d after treatment with 120mg/kg ENU _vs_ untreated	GSE36307	BSCE		In vivo	Chemical	N-ethyl-N-nitrosourea	Agilent Mouse Whole Genome G4122A/G4122F	759-73-9	-2.67778	6.20761
Livers of diabetic mice (STZ-induced) 0.1% quercetin diet for 14d _vs_ untreated non-diabetic mice	GSE38067	BSCE		In vivo	Chemical	Quercetin	Affymetrix GeneChip Mouse MG_430 2.0	117-39-5	19.0269	-34.3098
Livers of diabetic mice (STZ-induced) 0.5% quercetin diet for 14d _vs_ untreated non-diabetic mice	GSE38067	BSCE		In vivo	Chemical	Quercetin	Affymetrix GeneChip Mouse MG_430 2.0	117-39-5	5.21467	-10.3665
Livers of diabetic mice (STZ-induced) - 0.1% quercetin diet for 14d _vs_ control diet	GSE38067	BSCE		In vivo	Chemical	Quercetin	Affymetrix GeneChip Mouse MG_430 2.0	117-39-5	0	0.485452
Livers of diabetic mice (STZ-induced) control diet for 14d _vs_ untreated non-diabetic mice	GSE38067	BSCE		In vivo	Chemical	STZ	Affymetrix GeneChip Mouse MG_430 2.0		10.8861	-34.7447
Liver of mice given subtherapeutic doses of penicillin for 7wk _vs_ untreated controls	GSE38880	BSCE		In vivo	Chemical	Penicillin	Affymetrix GeneChip Mouse MG_430 2.0		2.30103	1.46725
Livers from 29-32d old mice fed 28d 0.5% phenobarbital in drinking water _vs_ untreated controls	GSE40773	BSCE		In vivo	Chemical	Phenobarbital	Affymetrix GeneChip Mouse MG_430 2.0	50-06-6	12.7696	-5.11351
Livers of adult mice 24hr post AFB1 injection 5ml per kg volume _vs_ untreated	GSE4740	BSCE		In vivo	Chemical	AFB1	Affymetrix GeneChip Mouse MG_U74A	1162-65-8	0.811634	-0.980053
Livers of 4 day old mice 4hr post AFB1 injection _vs_ vehicle	GSE4740	BSCE		In vivo	Chemical	AFB1	Affymetrix GeneChip Mouse MG_U74A	1162-65-8	0.355758	-1.55909
Livers of 4 day old mice 24hr post AFB1 injection _vs_ untreated	GSE4740	BSCE		In vivo	Chemical	AFB1	Affymetrix GeneChip Mouse MG_U74A	1162-65-8	0.333388	0.628009
Livers of 4 day old mice 24hr post AFB1 injection _vs_ vehicle	GSE4740	BSCE		In vivo	Chemical	AFB1	Affymetrix GeneChip Mouse MG_U74A	1162-65-8	0.236273	-0.344765
Livers of adult mice 4hr post AFB1 injection 5ml per kg volume _vs_ untreated	GSE4740	BSCE		In vivo	Chemical	AFB1	Affymetrix GeneChip Mouse MG_U74A	1162-65-8	0	-3.04576
Livers of adult mice 24hr post AFB1 injection 10ml per kg volume _vs_ vehicle	GSE4740	BSCE		In vivo	Chemical	AFB1	Affymetrix GeneChip Mouse MG_U74A	1162-65-8	0	-1.33819
Livers of adult mice 4hr post AFB1 injection 10ml per kg volume _vs_ vehicle	GSE4740	BSCE		In vivo	Chemical	AFB1	Affymetrix GeneChip Mouse MG_U74A	1162-65-8	0	0.533874
Livers of adult mice 24hr post AFB1 injection 5ml per kg volume _vs_ vehicle	GSE4740	BSCE		In vivo	Chemical	AFB1	Affymetrix GeneChip Mouse MG_U74A	1162-65-8	-0.471083	0.764219
Livers of adult mice 24hr post AFB1 injection 10ml per kg volume _vs_ 5ml per kg volume	GSE4740	BSCE		In vivo	Chemical	AFB1	Affymetrix GeneChip Mouse MG_U74A	1162-65-8	-0.554551	0
Livers of adult mice 4hr post AFB1 injection 5ml per kg volume _vs_ vehicle	GSE4740	BSCE		In vivo	Chemical	AFB1	Affymetrix GeneChip Mouse MG_U74A	1162-65-8	-0.6874	0.495257
Livers of adult mice 4hr post AFB1 injection 10ml per kg volume _vs_ untreated	GSE4740	BSCE		In vivo	Chemical	AFB1	Affymetrix GeneChip Mouse MG_U74A	1162-65-8	-0.746178	-1.43415
Livers of adult mice 24hr post AFB1 injection 10ml per kg volume _vs_ untreated	GSE4740	BSCE		In vivo	Chemical	AFB1	Affymetrix GeneChip Mouse MG_U74A	1162-65-8	-0.950394	-0.627825
Livers of 4 day old mice 4hr post AFB1 injection _vs_ untreated	GSE4740	BSCE		In vivo	Chemical	AFB1	Affymetrix GeneChip Mouse MG_U74A	1162-65-8	-1.2668	-1.45346
Livers of adult mice 4hr post AFB1 injection 10ml per kg volume _vs_ 5ml per kg volume	GSE4740	BSCE		In vivo	Chemical	AFB1	Affymetrix GeneChip Mouse MG_U74A	1162-65-8	-1.94692	2.45593
Liver of mice treated 13wk with 1,5-Naphthalenediamine _vs_ control	GSE5128	BSCE		In vivo	Chemical	1,5-Naphthalenediamine	Affymetrix GeneChip Mouse MG_430 2.0	2243-62-1	25.5528	-4.02687
Liver of mice treated 13wk with 2,3-Benzofuran _vs_ control	GSE5128	BSCE		In vivo	Chemical	Benzofuran	Affymetrix GeneChip Mouse MG_430 2.0	271-89-6	22.2596	4.14874
Liver of mice treated 13wk with N-(1-naphthyl)ethylenediamine Dihydrochloride _vs_ control	GSE5128	BSCE		In vivo	Chemical	N-(1-naphthyl)ethylenediamine	Affymetrix GeneChip Mouse MG_430 2.0	551-09-7	4.33724	-4.3098
Liver of mice treated 13wk with pentachloronitrobenzene _vs_ control	GSE5128	BSCE		In vivo	Chemical	Pentachloronitrobenzene	Affymetrix GeneChip Mouse MG_430 2.0	82-68-8	12.2757	-1.6216
Liver of autoimmune-prone MRL mice IP-injected 6wk 2x per wk - DCAC _vs_ corn oil vehicle	GSE5241	BSCE		In vivo	Chemical	2,2-dichloroacetyl chloride	Affymetrix GeneChip Mouse MG_430 2.0	79-36-7	0	-0.439854
Liver of autoimmune-prone MRL mice IP-injected 6wk 2x per wk - DCAA _vs_ DCAC	GSE5241	BSCE		In vivo	Chemical	2,2-dichloroacetyl chloride	Affymetrix GeneChip Mouse MG_430 2.0	79-36-7	-0.233587	0
Liver of autoimmune-prone MRL mice IP-injected 6wk 2x per wk - DCAA _vs_ corn oil vehicle	GSE5241	BSCE		In vivo	Chemical	dichloroacetic anhydride	Affymetrix GeneChip Mouse MG_430 2.0	4124-30-5	0	-0.445148
Liver from mice fed high calorie diet + resveratrol _vs_ high calorie diet	GSE6089	BSCE		In vivo	Chemical	Resveratrol	Custom Mouse	501-36-0	-5.46852	13.3979
Livers from Poloxamer P-407 treated mice 96d _vs_ untreated_GPL2881	GSE6305	BSCE		In vivo	Chemical	Poloxamer	Custom Mouse	106392-12-5	0.235973	1.36251
Liver from mice + phenobarbital _vs_ + vehicle	GSE6721	BSCE		In vivo	Chemical	Phenobarbital	Affymetrix GeneChip Mouse MG_430A 2.0	50-06-6	10.2676	-2.16749
Liver from AIN-diet mice + 10ppb arsenic food _vs_ not-exposed	GSE9630	BSCE		In vivo	Chemical	Arsenic	Affymetrix GeneChip Mouse MG_430 2.0	1327-53-3	0.844664	-1.21042
Liver from AIN-diet mice + 10ppb arsenic water _vs_ not-exposed	GSE9630	BSCE		In vivo	Chemical	Arsenic	Affymetrix GeneChip Mouse MG_430 2.0	1327-53-3	0	-0.993534
Liver from LRD-diet mice + 10ppb arsenic food _vs_ not-exposed	GSE9630	BSCE		In vivo	Chemical	Arsenic	Affymetrix GeneChip Mouse MG_430 2.0	1327-53-3	0	0
Liver from LRD-diet mice + 10ppb arsenic water _vs_ not-exposed	GSE9630	BSCE		In vivo	Chemical	Arsenic	Affymetrix GeneChip Mouse MG_430 2.0	1327-53-3	0	1.44977
Liver from LRD-diet mice + 100ppb arsenic water _vs_ not-exposed	GSE9630	BSCE		In vivo	Chemical	Arsenic	Affymetrix GeneChip Mouse MG_430 2.0	1327-53-3	-0.436282	0.732125
Liver from AIN-diet mice + 100ppb arsenic water _vs_ not-exposed	GSE9630	BSCE		In vivo	Chemical	Arsenic	Affymetrix GeneChip Mouse MG_430 2.0	1327-53-3	-0.643401	-1.05998
Liver from mice injected with arsenite and dexamethasone _vs_ dexamethasone	GSE9630	BSCE		In vivo	Chemical	Arsenite	Affymetrix GeneChip Mouse MG_430 2.0	50-02-2	1.36251	0
Liver from mice injected with arsenite _vs_ vehicle	GSE9630	BSCE		In vivo	Chemical	Arsenite	Affymetrix GeneChip Mouse MG_430 2.0	1327-53-3	0.530915	1.05208
Liver from mice injected with arsenite and dexamethasone _vs_ vehicle	GSE9630	BSCE		In vivo	Chemical	Dexamethasone+Arsenic	Affymetrix GeneChip Mouse MG_430 2.0	50-02-2	4	-1.5986
Liver of wildtype mouse + PFOA 3mg per kg _vs_ wildtype untreated	GSE9796	BSCE		In vivo	Chemical	Perfluorooctanoic acid	Custom Mouse	335-67-1	2.03621	-1.92445
Liver of wildtype mouse + PFOA 1mg per kg _vs_ wildtype untreated	GSE9796	BSCE		In vivo	Chemical	Perfluorooctanoic acid	Custom Mouse	335-67-1	0.924818	0.525638
Liver of PPARalpha null mouse + PFOA 3mg per kg _vs_ PPARalpha null untreated	GSE9796	BSCE		In vivo	Chemical	Perfluorooctanoic acid	Custom Mouse	335-67-1	0	-1.90658
Liver of PPARalpha null mouse + PFOA 1mg per kg _vs_ PPARalpha null untreated	GSE9796	BSCE		In vivo	Chemical	Perfluorooctanoic acid	Custom Mouse	335-67-1	0	0
Liver of wildtype mouse + WY14643 _vs_ wildtype + vehicle	GSE9796	BSCE		In vivo	Chemical	WY-14,643	Custom Mouse		1.2321	-2.95861
Liver of PPARalpha null mouse + WY14643 _vs_ PPARalpha null + vehicle	GSE9796	BSCE		In vivo	Chemical	WY-14,643	Custom Mouse		0	0
Livers from mice fed 20wk on a Western diet with 0.05% quercetin _vs_ without	GSE38141	BSCE		In vivo	Chemical	Quercetin/western diet	Affymetrix GeneChip Mouse MG_430 2.0		0.784098	0.779108
Liver of mice fed 90d - drinking source water (DSW) _vs_ distilled water	GSE30940	BSCE		In vivo	Chemical	Unknown	Affymetrix GeneChip Mouse MG_430 2.0	7732-18-5	1.96257	0.636764

## Sheet: Master-EPA
Name of bioset	Study name	Database	Sex	In vtro or in vivo?	Category	Primary factor	Platform	Nrf2 Biomarker	Stat5b Biomarker
DA001_Chem_ARO1260_200_mg_kg_IP_48h_Once_F	DA001	EPA	Female	In vivo	Chemical	Arochlor 1260	Affymetrix	9.49485	-2.49485
DA001_Chem_BNAPTH_50_mg_kg_IP_24h_Once_F	DA001	EPA	Female	In vivo	Chemical	beta -Naphthoflavone	Affymetrix	2.79588	-2.0655
DA001_Chem_CIPRO_250_mg_kg_Gav_8h_Once_F	DA001	EPA	Female	In vivo	Chemical	Ciprofibrate	Affymetrix	7.72125	1.06098
DA001_Chem_LPS_1_mg_kg_IP_6h_Once_F	DA001	EPA	Female	In vivo	Chemical	Lipopolysaccharide	Affymetrix	2.07572	0
DA001_Chem_PB_100_mg_kg_IP_3d_Daily_F	DA001	EPA	Female	In vivo	Chemical	Phenobarbital	Affymetrix	11.6198	-2.40894
DA001_Chem_PCB_153_80_mg_kg_IP_48h_Once_F	DA001	EPA	Female	In vivo	Chemical	PCB153	Affymetrix	8.95861	-1.90309
DA001_Chem_PH_100_mg_kg_IP_48h_Once_F	DA001	EPA	Female	In vivo	Chemical	Phenylhydrazine	Affymetrix	5.18709	-0.499626
DA001_Chem_TCDD_10_ug_kg_IP_48h_Once_F	DA001	EPA	Female	In vivo	Chemical	2,3,7,8-Tetrachlorodibenzo-p-Dioxin	Affymetrix	14.3468	-3.39794
DA001_Chem_WY_1250ppm_Feed_2w_Contin_F	DA001	EPA	Female	In vivo	Chemical	WY-14,643	Affymetrix	7.38722	-1.72816
DG001_Chem_PB_0_15mg_kg_Gav_7d_Daily_F	DG001	EPA	Female	In vivo	Chemical	Phenobarbital	Affymetrix	0	0
DG001_Chem_PB_150mg_kg_Gav_2d_Daily_F	DG001	EPA	Female	In vivo	Chemical	Phenobarbital	Affymetrix	20.7959	-3.39794
DG001_Chem_PB_150mg_kg_Gav_7d_Daily_F	DG001	EPA	Female	In vivo	Chemical	Phenobarbital	Affymetrix	9.31876	-4.21467
DG001_Chem_PB_15mg_kg_Gav_2d_Daily_F	DG001	EPA	Female	In vivo	Chemical	Phenobarbital	Affymetrix	0	0
DG001_Chem_PB_15mg_kg_Gav_7d_Daily_F	DG001	EPA	Female	In vivo	Chemical	Phenobarbital	Affymetrix	0	0
DG001_Chem_PB_75mg_kg_Gav_2d_Daily_F	DG001	EPA	Female	In vivo	Chemical	Phenobarbital	Affymetrix	7.65758	-1.06048
DG001_Chem_PB_75mg_kg_Gav_7d_Daily_F	DG001	EPA	Female	In vivo	Chemical	Phenobarbital	Affymetrix	6.63827	-0.924453
E_MEXP_1231_Chem_TCDD_BALB_c_0_4ug_kg_Gav_24h_Once_F	E-MEXP-1231	EPA	Female	In vivo	Chemical	2,3,7,8-Tetrachlorodibenzo-p-Dioxin	Affymetrix	2.4318	-2.49485
E_MEXP_1231_Chem_TCDD_BALB_c_4_ug_kg_Gav_24h_Once_F	E-MEXP-1231	EPA	Female	In vivo	Chemical	2,3,7,8-Tetrachlorodibenzo-p-Dioxin	Affymetrix	3.39794	-1.64207
E_MEXP_1231_Chem_TCDD_BALB_c_40_ug_kg_Gav_24h_Once_F	E-MEXP-1231	EPA	Female	In vivo	Chemical	2,3,7,8-Tetrachlorodibenzo-p-Dioxin	Affymetrix	5.88606	-0.584026
E_MEXP_1231_Chem_TCDD_C3H_0_4ug_kg_Gav_24h_Once_F	E-MEXP-1231	EPA	Female	In vivo	Chemical	2,3,7,8-Tetrachlorodibenzo-p-Dioxin	Affymetrix	2.34679	2.48149
E_MEXP_1231_Chem_TCDD_C3H_4_ug_kg_Gav_24h_Once_F	E-MEXP-1231	EPA	Female	In vivo	Chemical	2,3,7,8-Tetrachlorodibenzo-p-Dioxin	Affymetrix	16.8861	1.86012
E_MEXP_1231_Chem_TCDD_C3H_40_ug_kg_Gav_24h_Once_F	E-MEXP-1231	EPA	Female	In vivo	Chemical	2,3,7,8-Tetrachlorodibenzo-p-Dioxin	Affymetrix	15.041	1.25337
E_MEXP_1231_Chem_TCDD_CBA_0_4ug_kg_Gav_24h_Once_F	E-MEXP-1231	EPA	Female	In vivo	Chemical	2,3,7,8-Tetrachlorodibenzo-p-Dioxin	Affymetrix	0.957818	-3.52288
E_MEXP_1231_Chem_TCDD_CBA_4_ug_kg_Gav_24h_Once_F	E-MEXP-1231	EPA	Female	In vivo	Chemical	2,3,7,8-Tetrachlorodibenzo-p-Dioxin	Affymetrix	17.0362	-2.76955
E_MEXP_1231_Chem_TCDD_CBA_40_ug_kg_Gav_24h_Once_F	E-MEXP-1231	EPA	Female	In vivo	Chemical	2,3,7,8-Tetrachlorodibenzo-p-Dioxin	Affymetrix	17.2007	-4.76955
E_MEXP_2505_Chem_CHOLATE_5000ppm_Feed_30d_Contin_F	E-MEXP-2505	EPA	Female	In vivo	Chemical	CHOLATE	Affymetrix	-2.04096	2.17393
GSE11382_Chem_AFB1_7_ug_kg_IP_38w_Once_F	GSE11382	EPA	Female	In vivo	Chemical	AFB1	Affymetrix	-1.2233	0.918653
GSE18858_Chem_ADBQ_20_000ppm_Feed_13w_Contin_F	GSE18858	EPA	Female	In vivo	Chemical	ADBQ	Affymetrix	26.2676	-1.70997
GSE18858_Chem_BBMP_1250_ppm_Feed_13w_Contin_F	GSE18858	EPA	Female	In vivo	Chemical	2,2-Bis(bromomethyl)-1,3-propanediol	Affymetrix	-1.42366	2.61979
GSE18858_Chem_BFUR_240_mg_kg_Gav_13w_Daily_F	GSE18858	EPA	Female	In vivo	Chemical	Benzofuran	Affymetrix	22.5376	5.82391
GSE18858_Chem_COUM_200_mg_kg_Gav_13w_Daily_F	GSE18858	EPA	Female	In vivo	Chemical	Coumarin	Affymetrix	7.76955	6.20066
GSE18858_Chem_DBET_62_mg_kg_Gav_13w_Daily_F	GSE18858	EPA	Female	In vivo	Chemical	1,2-Dibromoethane	Affymetrix	13.1024	2.22185
GSE18858_Chem_DCBZ_300_mg_kg_Gav_13w_Daily_F	GSE18858	EPA	Female	In vivo	Chemical	1,4-Dichlorobenzene	Affymetrix	25.301	-0.669383
GSE18858_Chem_DCBZ_400_mg_kg_Gav_13w_Daily_F	GSE18858	EPA	Female	In vivo	Chemical	1,4-Dichlorobenzene	Affymetrix	20.2441	1.61261
GSE18858_Chem_DCBZ_500_mg_kg_Gav_13w_Daily_F	GSE18858	EPA	Female	In vivo	Chemical	1,4-Dichlorobenzene	Affymetrix	25.7696	-3.39794
GSE18858_Chem_DIAZ_200_ppm_Feed_13w_Contin_F	GSE18858	EPA	Female	In vivo	Chemical	Diazinon	Affymetrix	0	0
GSE18858_Chem_IODO_93_mg_kg_Gav_13w_Daily_F	GSE18858	EPA	Female	In vivo	Chemical	Iodoform	Affymetrix	8.50864	3.22185
GSE18858_Chem_MALA_14800_ppm_Feed_13w_Contin_F	GSE18858	EPA	Female	In vivo	Chemical	Malathion	Affymetrix	32.301	-8.92082
GSE18858_Chem_MECL_100_ppm_Inhal_13w_5d_wk_F	GSE18858	EPA	Female	In vivo	Chemical	Methylene chloride	Affymetrix	-0.811634	1.1831
GSE18858_Chem_MECL_2000_ppm_Inhal_13w_5d_wk_F	GSE18858	EPA	Female	In vivo	Chemical	Methylene chloride	Affymetrix	5.3279	8.45593
GSE18858_Chem_MECL_3000_ppm_Inhal_13w_5d_wk_F	GSE18858	EPA	Female	In vivo	Chemical	Methylene chloride	Affymetrix	5.04096	7.76955
GSE18858_Chem_MECL_4000_ppm_Inhal_13w_5d_wk_F	GSE18858	EPA	Female	In vivo	Chemical	Methylene chloride	Affymetrix	6.30103	7.37675
GSE18858_Chem_MECL_500_ppm_Inhal_13w_5d_wk_F	GSE18858	EPA	Female	In vivo	Chemical	Methylene chloride	Affymetrix	0	5.69897
GSE18858_Chem_NPTH_10_ppm_Inhal_13w_5d_wk_F	GSE18858	EPA	Female	In vivo	Chemical	Naphthalene	Affymetrix	3.52288	-2.19382
GSE18858_Chem_NPTH_20_ppm_Inhal_13w_5d_wk_F	GSE18858	EPA	Female	In vivo	Chemical	Naphthalene	Affymetrix	3.52288	-4.07058
GSE18858_Chem_NPTH_3_ppm_Inhal_13w_5d_wk_F	GSE18858	EPA	Female	In vivo	Chemical	Naphthalene	Affymetrix	2.42022	-1.05306
GSE18858_Chem_NPTH_30_ppm_Inhal_13w_5d_wk_F	GSE18858	EPA	Female	In vivo	Chemical	Naphthalene	Affymetrix	4.01773	0
GSE18858_Chem_NPTH_5_ppm_Inhal_13w_5d_wk_F	GSE18858	EPA	Female	In vivo	Chemical	Naphthalene	Affymetrix	3.30103	-1.20761
GSE18858_Chem_PCNB_8187_ppm_Feed_13w_Contin_F	GSE18858	EPA	Female	In vivo	Chemical	Pentachloronitrobenzene	Affymetrix	22.7696	0
GSE18858_Chem_PGBE_1200_ppm_Inhal_13w_5d_wk_F	GSE18858	EPA	Female	In vivo	Chemical	Propylene glycol mono-t-butyl ether	Affymetrix	4.67778	-4
GSE18858_Chem_PGBE_25_ppm_Inhal_13w_5d_wk_F	GSE18858	EPA	Female	In vivo	Chemical	Propylene glycol mono-t-butyl ether	Affymetrix	0	-1.38091
GSE18858_Chem_PGBE_800_ppm_Inhal_13w_5d_wk_F	GSE18858	EPA	Female	In vivo	Chemical	Propylene glycol mono-t-butyl ether	Affymetrix	0	-1.09909
GSE18858_Chem_TCFM_3925_mg_kg_Gav_13w_Daily_F	GSE18858	EPA	Female	In vivo	Chemical	Trichlorofluoromethane	Affymetrix	0	-1.15428
GSE18858_Chem_TCPN_2_mg_kg_Gav_13w_Daily_F	GSE18858	EPA	Female	In vivo	Chemical	1,2,3-Trichloropropane	Affymetrix	0	0
GSE18858_Chem_TCPN_20_mg_kg_Gav_13w_Daily_F	GSE18858	EPA	Female	In vivo	Chemical	1,2,3-Trichloropropane	Affymetrix	1.87943	0
GSE18858_Chem_TCPN_40_mg_kg_Gav_13w_Daily_F	GSE18858	EPA	Female	In vivo	Chemical	1,2,3-Trichloropropane	Affymetrix	-0.417937	2.23657
GSE18858_Chem_TCPN_6_mg_kg_Gav_13w_Daily_F	GSE18858	EPA	Female	In vivo	Chemical	1,2,3-Trichloropropane	Affymetrix	0	0
GSE18858_Chem_TCPN_60_mg_kg_Gav_13w_Daily_F	GSE18858	EPA	Female	In vivo	Chemical	1,2,3-Trichloropropane	Affymetrix	11.0362	-1.39794
GSE18858_Chem_TDPP_1000_ppm_Feed_13w_Contin_F	GSE18858	EPA	Female	In vivo	Chemical	Tris(2,3-dibromopropyl)phosphate	Affymetrix	4.10791	-1.43297
GSE18858_Chem_TFEL_1250_ppm_Inhal_13w_5d_wk_F	GSE18858	EPA	Female	In vivo	Chemical	Tetrafluoroethylene	Affymetrix	0	0.50307
GSE18858_ChemAC_10000_ppm_Feed_13w_Contin_F	GSE18858	EPA	Female	In vivo	Chemical	4-Nitroanthranilic acid	Affymetrix	14.5376	-2.74473
GSE18858_ChemPD_2000_ppm_Feed_13w_Contin_F	GSE18858	EPA	Female	In vivo	Chemical	1,5-Naphthalenediamine	Affymetrix	30.6576	-4.3279
GSE40120_Chem_CITCO_30_mg_kg_IP_3d_Daily_F	GSE40120	EPA	Female	In vivo	Chemical	CITCO	Affymetrix	1.1945	2.05552
GSE40120_Chem_CITCO_CAR_null_30_mg_kg_IP_3d_Daily_F	GSE40120	EPA	Female	In vivo	Chemical	CITCO	Affymetrix	3.04576	0.488384
GSE40120_Chem_CITCO_hCAR_30mg_kg_IP_3d_Daily_F	GSE40120	EPA	Female	In vivo	Chemical	CITCO	Affymetrix	6.13077	-0.225629
GSE40120_Chem_PB_100_mg_kg_IP_3d_Daily_F	GSE40120	EPA	Female	In vivo	Chemical	Phenobarbital	Affymetrix	20.3872	-5.27572
GSE40120_Chem_PB_CAR_null_100_mg_kg_IP_3d_Daily_F	GSE40120	EPA	Female	In vivo	Chemical	Phenobarbital	Affymetrix	1.04001	1.39577
GSE40120_Chem_PB_hCAR_100mg_kg_IP_3d_Daily_F	GSE40120	EPA	Female	In vivo	Chemical	Phenobarbital	Affymetrix	3.1549	-1.47366
GSE40120_Chem_TCPOBOP_3_mg_kg_IP_52h_Once_F	GSE40120	EPA	Female	In vivo	Chemical	TCPOBOP	Affymetrix	24.3098	-5.79588
GSE40120_Chem_TCPOBOP_CAR_null_3_mg_kg_IP_52h_Once_F	GSE40120	EPA	Female	In vivo	Chemical	TCPOBOP	Affymetrix	1.1512	4.05061
GSE40120_Chem_TCPOBOP_hCAR_3mg_kg_IP_6h_Once_F	GSE40120	EPA	Female	In vivo	Chemical	TCPOBOP	Affymetrix	-7.29243	2.35655
E_MEXP_2209_2539_Chem_2_AAF_125_uM_In_vitro_24h_Once_M	E-MEXP-2209/2539	EPA	In vitro	In vitro	Chemical	2-Acetylaminofluorene	Affymetrix	6.25964	0.90763
E_MEXP_2209_2539_Chem_2_CP_125_uM_In_vitro_24h_Once_M	E-MEXP-2209/2539	EPA	In vitro	In vitro	Chemical	2-(Chloromethyl)pyridine.HCl	Affymetrix	8.38722	1.0348
E_MEXP_2209_2539_Chem_2_CP_125_uM_In_vitro_48h_Once_M	E-MEXP-2209/2539	EPA	In vitro	In vitro	Chemical	2-(Chloromethyl)pyridine.HCl	Affymetrix	1.40671	1.29671
E_MEXP_2209_2539_Chem_2_NP_2mM_In_vitro_24h_Once_M	E-MEXP-2209/2539	EPA	In vitro	In vitro	Chemical	2-NP	Affymetrix	11.2147	1.48678
E_MEXP_2209_2539_Chem_2_NP_2mM_In_vitro_48h_Once_M	E-MEXP-2209/2539	EPA	In vitro	In vitro	Chemical	2-NP	Affymetrix	15.1427	0
E_MEXP_2209_2539_Chem_8_HQ_150_uM_In_vitro_24h_Once_M	E-MEXP-2209/2539	EPA	In vitro	In vitro	Chemical	8-Hydroxyquinoline	Affymetrix	3.22185	1.48812
E_MEXP_2209_2539_Chem_8_HQ_150_uM_In_vitro_48h_Once_M	E-MEXP-2209/2539	EPA	In vitro	In vitro	Chemical	8-Hydroxyquinoline	Affymetrix	0.54806	0
E_MEXP_2209_2539_Chem_AFB1_15_uM_In_vitro_12h_Once_M	E-MEXP-2209/2539	EPA	In vitro	In vitro	Chemical	AFB1	Affymetrix	0	0
E_MEXP_2209_2539_Chem_AFB1_15_uM_In_vitro_24h_Once_M	E-MEXP-2209/2539	EPA	In vitro	In vitro	Chemical	AFB1	Affymetrix	1.15058	0.283746
E_MEXP_2209_2539_Chem_AFB1_15_uM_In_vitro_36h_Once_M	E-MEXP-2209/2539	EPA	In vitro	In vitro	Chemical	AFB1	Affymetrix	0.417709	-0.404835
E_MEXP_2209_2539_Chem_AFB1_15_uM_In_vitro_48h_Once_M	E-MEXP-2209/2539	EPA	In vitro	In vitro	Chemical	AFB1	Affymetrix	-3.1549	-0.521722
E_MEXP_2209_2539_Chem_ANAC_2_mM_In_vitro_24h_Once_M	E-MEXP-2209/2539	EPA	In vitro	In vitro	Chemical	o-Anthranilic acid	Affymetrix	2.56864	0.373865
E_MEXP_2209_2539_Chem_ANAC_2_mM_In_vitro_48h_Once_M	E-MEXP-2209/2539	EPA	In vitro	In vitro	Chemical	o-Anthranilic acid	Affymetrix	8.85387	0.876475
E_MEXP_2209_2539_Chem_BaP_30_uM_In_vitro_12h_Once_M	E-MEXP-2209/2539	EPA	In vitro	In vitro	Chemical	Benzo[a]pyrene	Affymetrix	5.3279	-2.29243
E_MEXP_2209_2539_Chem_BaP_30_uM_In_vitro_24h_Once_M	E-MEXP-2209/2539	EPA	In vitro	In vitro	Chemical	Benzo[a]pyrene	Affymetrix	14.6383	0
E_MEXP_2209_2539_Chem_BaP_30_uM_In_vitro_36h_Once_M	E-MEXP-2209/2539	EPA	In vitro	In vitro	Chemical	Benzo[a]pyrene	Affymetrix	21.7696	-4.56864
E_MEXP_2209_2539_Chem_CSA_1_uM_In_vitro_12h_Once_M	E-MEXP-2209/2539	EPA	In vitro	In vitro	Chemical	Cyclosporin A	Affymetrix	0	0.960189
E_MEXP_2209_2539_Chem_CSA_1_uM_In_vitro_24h_Once_M	E-MEXP-2209/2539	EPA	In vitro	In vitro	Chemical	Cyclosporin A	Affymetrix	0	1.02687
E_MEXP_2209_2539_Chem_DMN_2_mM_In_vitro_24h_Once_M	E-MEXP-2209/2539	EPA	In vitro	In vitro	Chemical	Dimethylnitrosamine	Affymetrix	-2.49485	0
E_MEXP_2209_2539_Chem_DMN_2_mM_In_vitro_48h_Once_M	E-MEXP-2209/2539	EPA	In vitro	In vitro	Chemical	Dimethylnitrosamine	Affymetrix	-3.69897	-0.414765
E_MEXP_2209_2539_Chem_MITC_5_uM_In_vitro_24h_Once_M	E-MEXP-2209/2539	EPA	In vitro	In vitro	Chemical	Mitomycin C	Affymetrix	-1.03339	0
E_MEXP_2209_2539_Chem_MITC_5_uM_In_vitro_48h_Once_M	E-MEXP-2209/2539	EPA	In vitro	In vitro	Chemical	Mitomycin C	Affymetrix	-1.1891	0.237471
E_MEXP_2209_2539_Chem_QUERC_200_uM_In_vitro_24h_Once_M	E-MEXP-2209/2539	EPA	In vitro	In vitro	Chemical	Quercetin	Affymetrix	5.72125	1.82974
E_MEXP_2209_2539_Chem_QUERC_200_uM_In_vitro_48h_Once_M	E-MEXP-2209/2539	EPA	In vitro	In vitro	Chemical	Quercetin	Affymetrix	8.95861	-1.15614
E_MEXP_2209_2539_Chem_TCDD_1_nM_In_vitro_12h_Once_M	E-MEXP-2209/2539	EPA	In vitro	In vitro	Chemical	2,3,7,8-Tetrachlorodibenzo-p-Dioxin	Affymetrix	1.0942	-1.71897
E_MEXP_2209_2539_Chem_TCDD_1_nM_In_vitro_24h_Once_M	E-MEXP-2209/2539	EPA	In vitro	In vitro	Chemical	2,3,7,8-Tetrachlorodibenzo-p-Dioxin	Affymetrix	3.52288	-1.39577
E_MEXP_2209_2539_Chem_TCDD_1_nM_In_vitro_36h_Once_M	E-MEXP-2209/2539	EPA	In vitro	In vitro	Chemical	2,3,7,8-Tetrachlorodibenzo-p-Dioxin	Affymetrix	1.62893	-3.69897
E_MEXP_2209_2539_Chem_TCDD_1_nM_In_vitro_48h_Once_M	E-MEXP-2209/2539	EPA	In vitro	In vitro	Chemical	2,3,7,8-Tetrachlorodibenzo-p-Dioxin	Affymetrix	2.38722	-3.39794
E_MEXP_2636_Chem_CURC_80_uM_In_vitro_24h_Once_M	E-MEXP-2636	EPA	In vitro	In vitro	Chemical	Curcumin	Affymetrix	6.79588	-0.291834
E_MEXP_2636_Chem_CURC_80_uM_In_vitro_48h_Once_M	E-MEXP-2636	EPA	In vitro	In vitro	Chemical	Curcumin	Affymetrix	0	1.80688
E_MEXP_2636_Chem_DMBA_500uM_In_vitro_24h_Once_M	E-MEXP-2636	EPA	In vitro	In vitro	Chemical	Dimethylbenzanthracene	Affymetrix	13.1871	0
E_MEXP_2636_Chem_DMBA_500uM_In_vitro_48h_Once_M	E-MEXP-2636	EPA	In vitro	In vitro	Chemical	Dimethylbenzanthracene	Affymetrix	10.6198	1.31605
E_MEXP_2636_Chem_PHEN_1500uM_In_vitro_24h_Once_M	E-MEXP-2636	EPA	In vitro	In vitro	Chemical	PHENFORM	Affymetrix	6.18709	0
E_MEXP_2636_Chem_PHEN_1500uM_In_vitro_48h_Once_M	E-MEXP-2636	EPA	In vitro	In vitro	Chemical	PHENFORM	Affymetrix	10.9586	-4.3098
E_MEXP_2636_Chem_RESORC_2000_uM_In_vitro_24h_Once_M	E-MEXP-2636	EPA	In vitro	In vitro	Chemical	RESORC	Affymetrix	1.24336	1.34969
E_MEXP_2636_Chem_RESORC_2000_uM_In_vitro_48h_Once_M	E-MEXP-2636	EPA	In vitro	In vitro	Chemical	RESORC	Affymetrix	3.69897	-0.245499
E_TABM_1139_Chem_BAP_15uM_In_vitro_24h_Once_M	E-TABM-1139	EPA	In vitro	In vitro	Chemical	Benzo[a]pyrene	Affymetrix	28.699	1.72816
E_TABM_1139_Chem_BAP_30uM_In_vitro_24h_Once_M	E-TABM-1139	EPA	In vitro	In vitro	Chemical	Benzo[a]pyrene	Affymetrix	26.699	1.06854
E_TABM_1139_Chem_BAP_5uM_In_vitro_24h_Once_M	E-TABM-1139	EPA	In vitro	In vitro	Chemical	Benzo[a]pyrene	Affymetrix	31.4437	0
E_TABM_1139_Chem_BAP_60uM_In_vitro_24h_Once_M	E-TABM-1139	EPA	In vitro	In vitro	Chemical	Benzo[a]pyrene	Affymetrix	17.8861	1.8041
E_TABM_1139_Chem_BAP_Xpa_p53_null_15uM_In_vitro_24h_Once_M	E-TABM-1139	EPA	In vitro	In vitro	Chemical	Benzo[a]pyrene	Affymetrix	-1.098	0
E_TABM_1139_Chem_BAP_Xpa_p53_null_30uM_In_vitro_24h_Once_M	E-TABM-1139	EPA	In vitro	In vitro	Chemical	Benzo[a]pyrene	Affymetrix	-3.22185	0
E_TABM_1139_Chem_BAP_Xpa_p53_null_5uM_In_vitro_24h_Once_M	E-TABM-1139	EPA	In vitro	In vitro	Chemical	Benzo[a]pyrene	Affymetrix	9.38722	-0.752518
E_TABM_1139_Chem_BAP_Xpa_p53_null_60uM_In_vitro_24h_Once_M	E-TABM-1139	EPA	In vitro	In vitro	Chemical	Benzo[a]pyrene	Affymetrix	-1.34679	0.546988
GSE11796_Chem_BaP_5_uM_In_vitro_8h_Once	GSE11796	EPA	In vitro	In vitro	Chemical	Benzo[a]pyrene	Affymetrix	4.13668	-0.707966
GSE11796_Chem_TCDD_5_nM_In_vitro_8h_Once	GSE11796	EPA	In vitro	In vitro	Chemical	2,3,7,8-Tetrachlorodibenzo-p-Dioxin	Affymetrix	0	-0.995679
DA001_Chem_ARO1260_200_mg_kg_IP_48h_Once_M	DA001	EPA	Male	In vivo	Chemical	Arochlor 1260	Affymetrix	8.85387	-2.63827
DA001_Chem_BNAPTH_50_mg_kg_IP_24h_Once_M	DA001	EPA	Male	In vivo	Chemical	beta -Naphthoflavone	Affymetrix	1.26922	-0.733063
DA001_Chem_CIPRO_250_mg_kg_Gav_8h_Once_M	DA001	EPA	Male	In vivo	Chemical	Ciprofibrate	Affymetrix	7.25181	-6.10791
DA001_Chem_COBALT_60_mg_kg_IP_48h_Once_M	DA001	EPA	Male	In vivo	Chemical	Cobalt chloride	Affymetrix	0	0
DA001_Chem_LPS_1_mg_kg_IP_6h_Once_M	DA001	EPA	Male	In vivo	Chemical	Lipopolysaccharide	Affymetrix	-0.978397	0
DA001_Chem_PB_100_mg_kg_IP_3d_Daily_M	DA001	EPA	Male	In vivo	Chemical	Phenobarbital	Affymetrix	9.16115	-4.69897
DA001_Chem_PCB_153_80_mg_kg_IP_48h_Once_M	DA001	EPA	Male	In vivo	Chemical	PCB153	Affymetrix	-1.12726	-2.11919
DA001_Chem_PH_100_mg_kg_IP_48h_Once_M	DA001	EPA	Male	In vivo	Chemical	Phenylhydrazine	Affymetrix	2.14874	-0.962972
DA001_Chem_TCDD_10_ug_kg_IP_48h_Once_M	DA001	EPA	Male	In vivo	Chemical	2,3,7,8-Tetrachlorodibenzo-p-Dioxin	Affymetrix	4.4318	-0.404724
DA001_Chem_WY_1250ppm_Feed_2w_Contin_M	DA001	EPA	Male	In vivo	Chemical	WY-14,643	Affymetrix	6.3098	-4.76955
DG001_Chem_PB_1_5mg_kg_Gav_7d_Daily_M	DG001	EPA	Male	In vivo	Chemical	Phenobarbital	Affymetrix	1.72816	0
DG001_Chem_PB_150mg_kg_Gav_2d_Daily_M	DG001	EPA	Male	In vivo	Chemical	Phenobarbital	Affymetrix	23.8539	-5.29243
DG001_Chem_PB_150mg_kg_Gav_7d_Daily_M	DG001	EPA	Male	In vivo	Chemical	Phenobarbital	Affymetrix	12.0315	-5.23657
DG001_Chem_PB_15mg_kg_Gav_2d_Daily_M	DG001	EPA	Male	In vivo	Chemical	Phenobarbital	Affymetrix	7.29243	-0.911155
DG001_Chem_PB_15mg_kg_Gav_7d_Daily_M	DG001	EPA	Male	In vivo	Chemical	Phenobarbital	Affymetrix	0	0
DG001_Chem_PB_75mg_kg_Gav_2d_Daily_M	DG001	EPA	Male	In vivo	Chemical	Phenobarbital	Affymetrix	9.30103	-4.72125
DG001_Chem_PB_75mg_kg_Gav_7d_Daily_M	DG001	EPA	Male	In vivo	Chemical	Phenobarbital	Affymetrix	9.72125	-4.82391
EPA002_Chem_CYPRO_100_ppm_Feed_30d_Contin_M	EPA002	EPA	Male	In vivo	Chemical	Cyproconazole	Affymetrix	4.82391	-2.88606
EPA002_Chem_CYPRO_200_ppm_Feed_30d_Contin_M	EPA002	EPA	Male	In vivo	Chemical	Cyproconazole	Affymetrix	12.5376	-7.95861
EPA002_Chem_CYPRO_50_ppm_Feed_30d_Contin_M	EPA002	EPA	Male	In vivo	Chemical	Cyproconazole	Affymetrix	3.22185	-0.797784
EPA002_Chem_EPOXI_200_ppm_Feed_30d_Contin_M	EPA002	EPA	Male	In vivo	Chemical	Epoxiconazole	Affymetrix	5.92082	-1.66555
EPA002_Chem_EPOXI_50_ppm_Feed_30d_Contin_M	EPA002	EPA	Male	In vivo	Chemical	Epoxiconazole	Affymetrix	0	1.04769
EPA002_Chem_EPOXI_500_ppm_Feed_30d_Contin_M	EPA002	EPA	Male	In vivo	Chemical	Epoxiconazole	Affymetrix	16.9586	-5.22915
EPA002_Chem_MYCLO_100ppm_Feed_30d_Contin_M	EPA002	EPA	Male	In vivo	Chemical	Myclobutanil	Affymetrix	0	0
EPA002_Chem_MYCLO_2000ppm_Feed_30d_Contin_M	EPA002	EPA	Male	In vivo	Chemical	Myclobutanil	Affymetrix	6.82391	-3.04576
EPA002_Chem_MYCLO_2000ppm_Feed_4d_Contin_M	EPA002	EPA	Male	In vivo	Chemical	Myclobutanil	Affymetrix	4.4318	-1.39041
EPA002_Chem_MYCLO_2000ppm_Feed_90d_Contin_M	EPA002	EPA	Male	In vivo	Chemical	Myclobutanil	Affymetrix	11.0655	-6.92082
EPA002_Chem_MYCLO_500ppm_Feed_30d_Contin_M	EPA002	EPA	Male	In vivo	Chemical	Myclobutanil	Affymetrix	2.4437	0
EPA002_Chem_MYCLO_500ppm_Feed_4d_Contin_M	EPA002	EPA	Male	In vivo	Chemical	Myclobutanil	Affymetrix	2.13668	0
EPA002_Chem_MYCLO_500ppm_Feed_90d_Contin_M	EPA002	EPA	Male	In vivo	Chemical	Myclobutanil	Affymetrix	-5.88606	2
EPA002_Chem_PCZ_100ppm_Feed_30d_Contin_M	EPA002	EPA	Male	In vivo	Chemical	Propiconazole	Affymetrix	1.11182	0.59159
EPA002_Chem_PCZ_2500ppm_Feed_90d_Contin_M	EPA002	EPA	Male	In vivo	Chemical	Propiconazole	Affymetrix	19.9586	-8.3279
EPA002_Chem_PCZ_500ppm_Feed_30d_Contin_M	EPA002	EPA	Male	In vivo	Chemical	Propiconazole	Affymetrix	5.76955	-1.47886
EPA002_Chem_PCZ_500ppm_Feed_4d_Contin_M	EPA002	EPA	Male	In vivo	Chemical	Propiconazole	Affymetrix	4.13077	0.519706
EPA002_Chem_TRIAD_100ppm_Feed_30d_Contin_M	EPA002	EPA	Male	In vivo	Chemical	Triadimefon	Affymetrix	0	-1.02411
EPA002_Chem_TRIAD_1800ppm_Feed_90d_Contin_M	EPA002	EPA	Male	In vivo	Chemical	Triadimefon	Affymetrix	10.3768	-3.22185
EPA002_Chem_TRIAD_500ppm_Feed_30d_Contin_M	EPA002	EPA	Male	In vivo	Chemical	Triadimefon	Affymetrix	4	-0.732125
EPA002_Chem_TRIAD_500ppm_Feed_4d_Contin_M	EPA002	EPA	Male	In vivo	Chemical	Triadimefon	Affymetrix	3.04576	-1.41117
EPA002_Chem_TRIAD_500ppm_Feed_90d_Contin_M	EPA002	EPA	Male	In vivo	Chemical	Triadimefon	Affymetrix	2.02687	2.82391
EPA003_Chem_PCN_400_mg_kg_Gav_4d_Daily_M	EPA003	EPA	Male	In vivo	Chemical	pregnenolone-16 alpha-carbonitrile	Affymetrix	18.9586	-10.3665
EPA003_Chem_PCN_PXR_null_400_mg_kg_Gav_4d_Daily_M	EPA003	EPA	Male	In vivo	Chemical	pregnenolone-16 alpha-carbonitrile	Affymetrix	6.05552	-8.55284
EPA006_Chem_PCZ_210_mg_kg_Gav_7d_Daily_M	EPA006	EPA	Male	In vivo	Chemical	Propiconazole	Affymetrix	17.5376	-14.9586
EPA007_Chem_PCZ_210_mg_kg_Gav_7d_Daily_M	EPA007	EPA	Male	In vivo	Chemical	Propiconazole	Affymetrix	10.2924	-2.82391
EPA008_Chem_PFHxS_10_mg_kg_Gav_7d_Daily_M	EPA008	EPA	Male	In vivo	Chemical	Perfluorobutanesulfonic acid	Affymetrix	22.8861	-9.49485
EPA008_Chem_PFHxS_3_mg_kg_Gav_7d_Daily_M	EPA008	EPA	Male	In vivo	Chemical	Perfluorobutanesulfonic acid	Affymetrix	7.34679	-4.39794
EPA008_Chem_PFHxS_PPARa_null_10_mg_kg_Gav_7d_Daily_M	EPA008	EPA	Male	In vivo	Chemical	Perfluorobutanesulfonic acid	Affymetrix	21.6778	-11.2147
EPA008_Chem_PFHxS_PPARa_null_3_mg_kg_Gav_7d_Daily_M	EPA008	EPA	Male	In vivo	Chemical	Perfluorobutanesulfonic acid	Affymetrix	1.32331	-1.58336
EPA008_Chem_PFNA_1_mg_kg_Gav_7d_Daily_M	EPA008	EPA	Male	In vivo	Chemical	Perfluorononanoic acid	Affymetrix	17.8539	-12.7447
EPA008_Chem_PFNA_3_mg_kg_Gav_7d_Daily_M	EPA008	EPA	Male	In vivo	Chemical	Perfluorononanoic acid	Affymetrix	28.8861	-16.4202
EPA008_Chem_PFNA_PPARa_null_1_mg_kg_Gav_7d_Daily_M	EPA008	EPA	Male	In vivo	Chemical	Perfluorononanoic acid	Affymetrix	8.16749	0
EPA008_Chem_PFNA_PPARa_null_3_mg_kg_Gav_7d_Daily_M	EPA008	EPA	Male	In vivo	Chemical	Perfluorononanoic acid	Affymetrix	35.9586	-5.76955
GG001_Chem_GW4064_150_mg_kg_Gav_1d_3X_day_M	GG001	EPA	Male	In vivo	Chemical	GW4064	Affymetrix	-2.38722	-1.03668
GG001_Chem_GW4064_LsFXR_null_150_mg_kg_Gav_1d_3X_day_M	GG001	EPA	Male	In vivo	Chemical	GW4064	Affymetrix	-1.93181	-2.13077
RC001_Chem_DEHP_1150_mg_kg_Gav_24h_Once_M	RC001	EPA	Male	In vivo	Chemical	di(2-ethylhexyl) phthalate	Affymetrix	2.92082	-1.19791
RC001_Chem_DEHP_1150_mg_kg_Gav_2h_Once_M	RC001	EPA	Male	In vivo	Chemical	di(2-ethylhexyl) phthalate	Affymetrix	1.82102	-3.22185
RC001_Chem_DEHP_1150_mg_kg_Gav_3d_Daily_M	RC001	EPA	Male	In vivo	Chemical	di(2-ethylhexyl) phthalate	Affymetrix	6.92082	-1.95861
RC001_Chem_DEHP_1150_mg_kg_Gav_8h_Once_M	RC001	EPA	Male	In vivo	Chemical	di(2-ethylhexyl) phthalate	Affymetrix	10.7959	-4.35655
RR001_Chem_LPS_2x10_6_EU_kg_IP_3h_Once_M	RR001	EPA	Male	In vivo	Chemical	Lipopolysaccharide	Affymetrix	2.16749	-2.06048
RR001_Chem_LVX_375mg_kg_Gav_3h_Once_M	RR001	EPA	Male	In vivo	Chemical	Levofloxacin	Affymetrix	-1.87943	0.79833
RR001_Chem_LVXLPS_3_hrs_later_Gaav_IP_Once_M	RR001	EPA	Male	In vivo	Chemical	Levofloxacin/Lipopolysaccharide	Affymetrix	2.85387	-2.25181
RR001_Chem_TVX_150_mg_kg_Gav_3h_Once_M	RR001	EPA	Male	In vivo	Chemical	Trovofloxacin	Affymetrix	-0.521434	0.964971
RR001_Chem_TVX_LPS_150_mg_kg_Gav_3h_Once_M	RR001	EPA	Male	In vivo	Chemical	Trovofloxacin/Lipopolysaccharide	Affymetrix	0.430041	0
RR001_Chem_TVX_vs_LVX_in_background_of_LPS_LPS_Gav_Once_M	RR001	EPA	Male	In vivo	Chemical	Trovofloxacin	Affymetrix	1.05651	0.405939
RR001_Chem_TVXLPS_3hrs_later_Gaav_IP_Once_M	RR001	EPA	Male	In vivo	Chemical	Trovofloxacin/Lipopolysaccharide	Affymetrix	2.0655	-1.69037
RR001_Chem_TVXLPS_vsAll_groups_Gaav_IP_Once_M	RR001	EPA	Male	In vivo	Chemical	Trovofloxacin/Lipopolysaccharide	Affymetrix	-0.459545	0.541513
TK001_Chem_CDDO_Im_30uM_kg_Gav_6h_Once_M	TK001	EPA	Male	In vivo	Chemical	CDDO-Im	Affymetrix	57.8239	0.880414
TK001_Chem_CDDO_Im_Nrf2_null_30uM_kg_Gav_6h_Once_M	TK001	EPA	Male	In vivo	Chemical	CDDO-Im	Affymetrix	-3.22185	1.11862
E_MEXP_1302_Chem_METFORM_600_mg_kg_Gav_2h_Once_M	E-MEXP-1302	EPA	Male	In vivo	Chemical	Metformin	Affymetrix	7.04096	0
E_MEXP_1302_Chem_PHENFORM_200_mg_kg_Gav_2h_Once_M	E-MEXP-1302	EPA	Male	In vivo	Chemical	PHENFORM	Affymetrix	0	0
E_MEXP_1302_Chem_PHENFORM_400_mg_kg_Gav_2h_Once_M	E-MEXP-1302	EPA	Male	In vivo	Chemical	PHENFORM	Affymetrix	1.08197	-0.474566
GSE10082_Chem_TCDD_1_mg_kg_Gav_19h_Once_M	GSE10082	EPA	Male	In vivo	Chemical	2,3,7,8-Tetrachlorodibenzo-p-Dioxin	Affymetrix	27	-4.27572
GSE17266_Chem_BACLO_100_mg_kg_Gav_2h_Once_M	GSE17266	EPA	Male	In vivo	Chemical	Baclofen	Affymetrix	2.33724	-2.5376
GSE17266_Chem_BACLO_100_mg_kg_Gav_5d_Daily_M	GSE17266	EPA	Male	In vivo	Chemical	Baclofen	Affymetrix	0.948847	-1.5157
GSE17649_Chem_APAP_C57B6__300_mg_kg_IP_3h_Once_M	GSE17649	EPA	Male	In vivo	Chemical	Acetaminophen	Affymetrix	3	0.349887
GSE17649_Chem_APAP_C57B6__300_mg_kg_IP_6h_Once_M	GSE17649	EPA	Male	In vivo	Chemical	Acetaminophen	Affymetrix	1.75696	-3.69897
GSE17649_Chem_APAP_DBA_2__300_mg_kg_IP_3h_Once_M	GSE17649	EPA	Male	In vivo	Chemical	Acetaminophen	Affymetrix	2.4318	0
GSE17649_Chem_APAP_DBA_2__300_mg_kg_IP_6h_Once_M	GSE17649	EPA	Male	In vivo	Chemical	Acetaminophen	Affymetrix	2.63827	0.687823
GSE17649_Chem_APAP_SJL__300_mg_kg_IP_3h_Once_M	GSE17649	EPA	Male	In vivo	Chemical	Acetaminophen	Affymetrix	5.34679	0.290985
GSE17649_Chem_APAP_SJL__300_mg_kg_IP_6h_Once_M	GSE17649	EPA	Male	In vivo	Chemical	Acetaminophen	Affymetrix	9.05552	1.4023
GSE17649_Chem_APAP_Smj__300_mg_kg_IP_3h_Once_M	GSE17649	EPA	Male	In vivo	Chemical	Acetaminophen	Affymetrix	0	-1.5157
GSE17649_Chem_APAP_Smj__300_mg_kg_IP_6h_Once_M	GSE17649	EPA	Male	In vivo	Chemical	Acetaminophen	Affymetrix	8.52288	-1.24642
GSE20513_Chem_BEZA_5000ppm_Feed_5d_Contin_M	GSE20513	EPA	Male	In vivo	Chemical	Bezafibrate	Affymetrix	16.5686	-16.2291
GSE22940_GSE21211_Chem_PFHxS_APOE_3_CETP_6mg_kg_day___Feed_4w_Contin_M	GSE22940	EPA	Male	In vivo	Chemical	Perfluorobutanesulfonic acid	Affymetrix	23.7447	-11.4949
GSE2644_Chem_T0901317_HepSpec_Overexp_Ldlr_null_5mg_kg_IP_3d_Daily_M	GSE2644	EPA	Male	In vivo	Chemical	T0901317	Affymetrix	13.4949	-11.2147
GSE2644_Chem_T0901317_Ldlr_null_5mg_kg_IP_3d_Daily_M	GSE2644	EPA	Male	In vivo	Chemical	T0901317	Affymetrix	-2.95861	-0.677161
GSE27948_Chem_WY_10_mg_kg_Gav_8d_Daily	GSE27948	EPA	Male	In vivo	Chemical	WY-14,643	Affymetrix	6.76955	-10.4949
GSE37415_Chem_PHLORI_10000ppm_Feed_2w_Contin_M	GSE37415	EPA	Male	In vivo	Chemical	Phloridzin	Affymetrix	0.444785	1.25806
GSE37415_Chem_PHLORI_1000ppm_Feed_2w_Contin_M	GSE37415	EPA	Male	In vivo	Chemical	Phloridzin	Affymetrix	2.74473	-3
GSE37415_Chem_PHLORI_5000ppm_Feed_2w_Contin_M	GSE37415	EPA	Male	In vivo	Chemical	Phloridzin	Affymetrix	0.44406	-3.04576
CC002_Chem_Oltipraz	CC002	EPA	Male	In vivo	Chemical	Oltipraz	Affymetrix	9.57	2.20761
CC002_Chem_Oltipraz_Nrf2-null	CC002	EPA	Male	In vivo	Chemical	Oltipraz	Affymetrix	-1.07	0.60415
GSE11685_Chem_TBUHQ_40_uM_Perf_35min_Contin_PS	GSE11685	EPA	Not provided in original study	In vivo	Chemical	tert -Butylhydroquinone	Affymetrix	2.13668	2.01773
GSE11685_Chem_TBUHQ_40_uM_Perf_35min_Contin_UF	GSE11685	EPA	Not provided in original study	In vivo	Chemical	tert -Butylhydroquinone	Affymetrix	-0.624702	-2.20066
GSE11685_Chem_TBUHQ_HsPerk_null_40_uM_Perf_35min_Contin_PS	GSE11685	EPA	Not provided in original study	In vivo	Chemical	tert -Butylhydroquinone	Affymetrix	1.1209	3.30103
GSE11685_Chem_TBUHQ_HsPerk_null_40_uM_Perf_35min_Contin_UF	GSE11685	EPA	Not provided in original study	In vivo	Chemical	tert -Butylhydroquinone	Affymetrix	2.37675	-1.58503
GSE27948_Chem_GW501516_10_mg_kg_Gav_15d_Daily	GSE27948	EPA	Not provided in original study	In vivo	Chemical	GW501516	Affymetrix	6.4437	-9.85387
GSE27948_Chem_GW501516_10_mg_kg_Gav_4d_Daily	GSE27948	EPA	Not provided in original study	In vivo	Chemical	GW501516	Affymetrix	2.74473	-1.24185
GSE27948_Chem_GW501516_10_mg_kg_Gav_8d_Daily	GSE27948	EPA	Not provided in original study	In vivo	Chemical	GW501516	Affymetrix	4.88606	-5.46852
GSE27948_Chem_ROSI_10_mg_kg_Gav_15d_Daily	GSE27948	EPA	Not provided in original study	In vivo	Chemical	rosiglitazone	Affymetrix	1.34775	-4.50864
GSE27948_Chem_ROSI_10_mg_kg_Gav_4d_Daily	GSE27948	EPA	Not provided in original study	In vivo	Chemical	rosiglitazone	Affymetrix	1.41229	-1.5376
GSE27948_Chem_ROSI_10_mg_kg_Gav_8d_Daily	GSE27948	EPA	Not provided in original study	In vivo	Chemical	rosiglitazone	Affymetrix	0.633204	-4.39794
GSE27948_Chem_WY_10_mg_kg_Gav_15d_Daily	GSE27948	EPA	Not provided in original study	In vivo	Chemical	WY-14,643	Affymetrix	7.45593	-8.67778
GSE27948_Chem_WY_10_mg_kg_Gav_4d_Daily	GSE27948	EPA	Not provided in original study	In vivo	Chemical	WY-14,643	Affymetrix	0.819587	-3.04576
